# Supplementary material for: Portal protein diversity and phage ecology
Source: Environ Microbiol. 2008 Oct;10(10):2810–23. doi: 10.1111/j.1462-2920.2008.01702.x (PMC2657995; doi:10.1111/j.1462-2920.2008.01702.x)
Supplement: Supplementary file 1 [file emi0010-2810-SD1.xls]

## Sheet: microbialCommunityTypes
Supplementary File 1: Gene 20 sequence metadata used in Unifrac analyses.
A. Environmental categories used in microbial community type Unifrac analysis
JC1092452418898	estuary
SE36	estuary
SE37	estuary
SE1	estuary
SE2	estuary
JC1092351645178	estuary
JC1092959261885	estuary
JC1092351495747	estuary
JC1092955001639	estuary
P12	estuary
AY705102	estuary
AY705107	estuary
P77	estuary
P79	estuary
JC1093012269926	temperate ocean - south
JC1093012029621	temperate ocean - south
JC1093012123794	temperate ocean - south
JC1093012064012	temperate ocean - south
JC1092963578884	temperate ocean - south
JC1095899052087	temperate ocean - south
JC1091140410987	temperate ocean - south
JC1093012121667	temperate ocean - south
JC1093012165398	temperate ocean - south
JC1091141225693	temperate ocean - south
JC1092963840282	temperate ocean - south
JC1091120998747	temperate ocean - south
JC1091140208859	temperate ocean - south
KVP40	temperate ocean - north
JC1091143502256	temperate ocean - north
JC1091143536246	temperate ocean - north
JC1092255465095	temperate ocean - north
JC1092153004370	temperate ocean - north
JC1091143661308	temperate ocean - north
JC1092153002873	temperate ocean - north
JC1091142688864	temperate ocean - north
JC1091144282619	temperate ocean - north
JC1095403383823	temperate ocean - north
JC1095901183996	temperate ocean - north
JC1092216075552	temperate ocean - north
JC1095901614271	temperate ocean - north
JC1091139171541	temperate ocean - north
JC1095901544716	temperate ocean - north
JC1091143558367	temperate ocean - north
JC1091145348594	temperate ocean - north
JC1091143533925	temperate ocean - north
JC1092189062682	temperate ocean - north
JC1095901473999	temperate ocean - north
JC1092170266727	temperate ocean - north
JC1095949481774	temperate ocean - north
JC1091120933627	temperate ocean - north
JC1095945111926	temperate ocean - north
JC1095913004380	temperate ocean - north
JC1095907167214	temperate ocean - north
SRIM30	temperate ocean - north
JC1092215157690	temperate ocean - north
JC1095901552170	temperate ocean - north
JC1095901474562	temperate ocean - north
JC1095913006901	temperate ocean - north
SRIM17	temperate ocean - north
JC1091143295108	temperate ocean - north
JC1091144001727	temperate ocean - north
JC1095901518770	temperate ocean - north
JC1091145108371	temperate ocean - north
JC1092231100134	temperate ocean - north
JC1091121004861	temperate ocean - north
JC1095949493548	temperate ocean - north
JC1091144260735	temperate ocean - north
JC1095403416795	temperate ocean - north
JC1092256106072	temperate ocean - north
JC1091142724401	temperate ocean - north
JC1095916007212	temperate ocean - north
AY259270	temperate ocean - north
SRIM10	temperate ocean - north
AY259253	temperate ocean - north
AY259254	temperate ocean - north
AY259279	temperate ocean - north
AY259272	temperate ocean - north
AY259275	temperate ocean - north
SYN1	temperate ocean - north
SRIM33	temperate ocean - north
AY259276	temperate ocean - north
SRIM21	temperate ocean - north
AY259264	temperate ocean - north
SPM2	temperate ocean - north
AY259261	temperate ocean - north
AY259266	temperate ocean - north
AY259249	temperate ocean - north
AY259258	temperate ocean - north
JC1092152009203	temperate ocean - north
AY259271	temperate ocean - north
AY259259	temperate ocean - north
SRIM14	temperate ocean - north
AY259257	temperate ocean - north
AY259269	temperate ocean - north
SYN30	temperate ocean - north
SRIM24	temperate ocean - north
AY259256	temperate ocean - north
AY259255	temperate ocean - north
AY259268	temperate ocean - north
SWHM1	temperate ocean - north
AY259245	temperate ocean - north
AY259265	temperate ocean - north
SRIM3	temperate ocean - north
AY259262	temperate ocean - north
SRIM7	temperate ocean - north
AY259250	temperate ocean - north
SYN26	temperate ocean - north
SYN9	temperate ocean - north
AY259247	temperate ocean - north
AY259244	temperate ocean - north
SRIM1	temperate ocean - north
JC1095375000690	tropical - near galapagos
JC1095454041385	tropical - near galapagos
JC1095901473439	tropical - near galapagos
JC1095407012796	tropical - near galapagos
JC1092351556398	tropical - near galapagos
JC1095403555317	tropical - near galapagos
JC1093015307749	tropical - near galapagos
JC1093017969173	tropical - near galapagos
JC1093018973290	tropical - near galapagos
JC1095468530715	tropical - near galapagos
JC1092963916098	tropical - near galapagos
JC1092343376820	tropical - near galapagos
JC1092343442293	tropical - near galapagos
JC1092344241384	tropical - near galapagos
JC1092963039267	tropical - near galapagos
JC1092963427630	tropical - near galapagos
JC1092955382211	tropical - near galapagos
JC1092955319287	tropical - near galapagos
JC1092962026215	tropical - near galapagos
JC1092962027751	tropical - near galapagos
JC1095403664316	tropical - near galapagos
JC1093023028439	tropical - near galapagos
JC1092955100590	tropical - near galapagos
JC1092955237674	tropical - near galapagos
JC1093018303533	tropical - near galapagos
JC1093018551538	tropical - near galapagos
JC1092963143954	tropical - near galapagos
JC1093015436615	tropical - near galapagos
JC1095407009788	tropical - near galapagos
JC1095349003424	tropical - near galapagos
JC1093012107617	tropical - near galapagos
JC1092344152207	tropical - near galapagos
JC1092961071141	tropical - near galapagos
JC1092961147845	tropical - near galapagos
JC1095344042752	tropical - near galapagos
JC1092343713089	tropical - near galapagos
JC1093015776059	tropical - near galapagos
JC1093015785226	tropical - near galapagos
JC1093012060956	tropical - near galapagos
JC1092963013931	tropical - near galapagos
JC1092963504841	tropical - near galapagos
JC1093015698977	tropical - near galapagos
JC1093015737985	tropical - near galapagos
JC1095963254365	tropical - near galapagos
JC1092963919908	tropical - near galapagos
JC1095467954584	tropical - near galapagos
JC1093016225490	tropical - near galapagos
JC1093012091705	tropical - near galapagos
JC1093018359822	tropical - near galapagos
JC1093017586210	tropical - near galapagos
JC1092343611279	tropical - near galapagos
JC1092343572172	tropical - near galapagos
JC1095462403472	tropical - near galapagos
JC1092343722848	tropical - near galapagos
JC1095462335793	tropical - near galapagos
JC1095460027542	tropical - near galapagos
JC1095964749293	tropical - near galapagos
JC1095901469618	tropical - near galapagos
JC1095901074211	tropical - near galapagos
JC1092959688052	tropical - near galapagos
JC1092955263900	tropical - near galapagos
JC1092347071431	tropical - near galapagos
JC1095964462998	tropical - near galapagos
JC1095964474998	tropical - near galapagos
JC1093017571367	tropical - near galapagos
JC1092343718513	tropical - near galapagos
JC1092343150967	tropical - near galapagos
JC1092344123286	tropical - near galapagos
JC1092351094548	tropical - near galapagos
JC1093016208043	tropical - near galapagos
JC1093018402635	tropical - near galapagos
JC1092351102845	tropical - near galapagos
JC1094395040805	tropical - near galapagos
JC1093022149866	tropical - near galapagos
JC1093012126453	tropical - near galapagos
JC1092343397591	tropical - near galapagos
JC1093016289981	tropical - near galapagos
JC1095506125042	tropical - near galapagos
JC1092963702294	tropical - near galapagos
JC1092344178025	tropical - near galapagos
JC1095900058809	tropical - near galapagos
JC1093016070873	tropical - near galapagos
JC1092963250182	tropical - near galapagos
JC1092344281413	tropical - near galapagos
JC1093012028856	tropical - near galapagos
JC1093015724813	tropical - near galapagos
JC1095907034817	tropical - near galapagos
JC1093015708082	tropical - near galapagos
JC1095907047505	tropical - near galapagos
JC1095901188336	tropical - near galapagos
JC1093018543425	tropical - near galapagos
JC1095901391187	tropical - near galapagos
JC1095907029654	tropical - near galapagos
JC1092964200155	tropical - near galapagos
JC1092966002279	tropical - near galapagos
JC1092344122537	tropical - near galapagos
JC1093018453588	tropical - near galapagos
JC1092344140403	tropical - near galapagos
JC1092343589964	tropical - near galapagos
JC1092955204789	tropical - near galapagos
JC1092961060072	tropical - near galapagos
JC1092344347181	tropical - near galapagos
JC1092343615128	tropical - near galapagos
JC1094411006975	tropical - near galapagos
JC1095339025467	tropical - near galapagos
JC1093016309584	tropical - near galapagos
JC1092344371271	tropical - near galapagos
JC1092959638359	tropical - near galapagos
JC1095469475471	tropical - near galapagos
JC1093017398593	tropical - near galapagos
JC1095460025211	tropical - near galapagos
JC1095335008403	tropical - near galapagos
JC1092978801148	tropical - near galapagos
JC1092970302684	tropical - near galapagos
JC1092343708783	tropical - near galapagos
JC1095403414285	tropical - near galapagos
JC1092255421386	tropical - open ocean
JC1092961124307	tropical - open ocean
JC1091139259798	tropical - open ocean
JC1091138237684	tropical - open ocean
JC1093015557465	tropical - open ocean
JC1091140863637	tropical - open ocean
JC1092256361250	tropical - open ocean
JC1093017753598	tropical - open ocean
JC1092963284909	tropical - open ocean
JC1093009749279	tropical - open ocean
JC1092256125694	tropical - open ocean
JC1093010382550	tropical - open ocean
JC1091141770552	tropical - open ocean
JC1093018536327	tropical - open ocean
JC1093018420069	tropical - open ocean
JC1092256108002	tropical - open ocean
JC1092255340724	tropical - open ocean
JC1092344226760	tropical - open ocean
JC1092342067349	tropical - open ocean
JC1095454031914	tropical - open ocean
JC1092257165768	tropical - open ocean
JC1092959646804	tropical - open ocean
JC1091141745079	tropical - open ocean
JC1091143611105	tropical - open ocean
JC1093018658372	tropical - open ocean
JC1091141379897	tropical - open ocean
JC1091139231775	tropical - open ocean
JC1092403991005	tropical - open ocean
JC1095448004008	tropical - open ocean
JC1092342050405	tropical - open ocean
JC1093018746628	tropical - open ocean
JC1092963181509	tropical - open ocean
JC1092256213828	tropical - open ocean
JC1092351192773	tropical - open ocean
JC1092342047414	tropical - open ocean
JC1092299134220	tropical - open ocean
JC1095454129507	tropical - open ocean
JC1093022155620	tropical - open ocean
JC1092256292313	tropical - open ocean
JC1093018670762	tropical - open ocean
JC1092256245333	tropical - open ocean
JC1091141798758	tropical - open ocean
JC1092256202725	tropical - open ocean
JC1092959690408	tropical - open ocean
JC1093017287155	tropical - open ocean
JC1091140889404	tropical - open ocean
JC1093018603004	tropical - open ocean
JC1092342047907	tropical - open ocean
JC1092343643786	tropical - open ocean
JC1092343018685	tropical - open ocean
JC1092301005462	tropical - open ocean
JC1095454146998	tropical - open ocean
JC1092344229262	tropical - open ocean
JC1092963342736	tropical - open ocean
JC1091138260266	tropical - open ocean
JC1092344193135	tropical - open ocean
JC1095458057789	tropical - open ocean
JC1091140861382	tropical - open ocean
JC1093022120629	tropical - open ocean
JC1093012201734	tropical - open ocean
JC1093017766508	tropical - open ocean
JC1093011483978	tropical - open ocean
JC1095460283031	tropical - open ocean
JC1093009749840	tropical - open ocean
JC1092256559517	tropical - open ocean
JC1092256280805	tropical - open ocean
JC1092341848454	tropical - open ocean
JC1091141559091	tropical - open ocean
JC1092215067951	tropical - open ocean
JC1092963173238	tropical - open ocean
JC1093017721974	tropical - open ocean
JC1091142449250	tropical - open ocean
JC1092301011219	tropical - open ocean
JC1092257159995	tropical - open ocean
JC1093017792288	tropical - open ocean
JC1092255362545	tropical - open ocean
JC1093011955642	tropical - open ocean
JC1095403653470	tropical - open ocean
JC1092341904908	tropical - open ocean
JC1093018647436	tropical - open ocean
JC1092963944606	tropical - open ocean
JC1092961140025	tropical - open ocean
JC1091120938075	tropical - open ocean
JC1093012138912	tropical - open ocean
JC1092215025291	tropical - open ocean
JC1092257168982	tropical - open ocean
JC1093015557067	tropical - open ocean
JC1092344159188	tropical - open ocean
JC1092343012105	tropical - open ocean
JC1092404010413	tropical - open ocean
JC1093010866839	tropical - open ocean
JC1092342059110	tropical - open ocean
JC1092347001851	tropical - open ocean
JC1095458092532	tropical - open ocean
JC1092963668219	tropical - open ocean
JC1093017396229	tropical - open ocean
JC1093010568140	tropical - open ocean
JC1092963191060	tropical - open ocean
JC1095454145383	tropical - open ocean
JC1093018747792	tropical - open ocean
JC1092257102312	tropical - open ocean
JC1092963220694	tropical - open ocean
JC1092341508826	tropical - open ocean
JC1093022016497	tropical - open ocean
JC1093023091287	tropical - open ocean
JC1091141386129	tropical - open ocean
JC1091140845286	tropical - open ocean
JC1092342118345	tropical - open ocean
JC1093006500005	tropical - open ocean
JC1095454068980	tropical - open ocean
JC1095460136059	tropical - open ocean
JC1093018339554	tropical - open ocean
JC1093012105928	tropical - open ocean
JC1093017949404	tropical - open ocean
AY705145	tropical - open ocean
JC1091140799325	tropical - open ocean
JC1093017980379	tropical - open ocean
JC1092345452258	tropical - open ocean
JC1091141685324	tropical - open ocean
JC1091140834326	tropical - open ocean
JC1093022073543	tropical - open ocean
JC1092347001891	tropical - open ocean
JC1092341848079	tropical - open ocean
JC1091140599336	tropical - open ocean
JC1091140595525	tropical - open ocean
JC1095390033762	tropical - open ocean
JC1092256298271	tropical - open ocean
AY705146	tropical - open ocean
JC1092963320736	tropical - open ocean
JC1093009950617	tropical - open ocean
JC1092256364386	tropical - open ocean
JC1092257203182	tropical - open ocean
JC1092301006366	tropical - open ocean
JC1092963528439	tropical - open ocean
JC1091140465113	tropical - open ocean
JC1091140914961	tropical - open ocean
JC1093017583107	tropical - open ocean
JC1093018347935	tropical - open ocean
SPWM1	tropical - open ocean
JC1093024004544	tropical and sargasso
JC1093016171936	tropical and sargasso
JC1091140652092	tropical and sargasso
JC1091140560034	tropical and sargasso
JC1092302012215	tropical and sargasso
JC1092341842336	tropical and sargasso
JC1091141084703	tropical and sargasso
JC1093018859822	tropical and sargasso
JC1091142155955	tropical and sargasso
JC1092257238755	tropical and sargasso
JC1093022049614	tropical and sargasso
JC1095390181399	tropical and sargasso
JC1095390190079	tropical and sargasso
JC1093023033289	tropical and sargasso
JC1091146492015	tropical and sargasso
JC1091140872153	tropical and sargasso
JC1092215136008	tropical and sargasso
JC1092215013788	tropical and sargasso
JC1092215022034	tropical and sargasso
JC1091146480677	tropical and sargasso
JC1092214974577	tropical and sargasso
JC1093022099862	tropical and sargasso
JC1091138287238	tropical and sargasso
JC1091141180280	tropical and sargasso
JC1091141655970	tropical and sargasso
JC1091141124430	tropical and sargasso
JC1093018179767	tropical and sargasso
JC1091142157340	tropical and sargasso
JC1093023040957	tropical and sargasso
JC1093023050742	tropical and sargasso
JC1091138302476	tropical and sargasso
JC1093022123691	tropical and sargasso
JC1091138033918	tropical and sargasso
JC1093017948038	tropical and sargasso
JC1092257244920	tropical and sargasso
JC1093023062791	tropical and sargasso
JC1093018981699	tropical and sargasso
JC1091141411957	tropical and sargasso
JC1093015534321	tropical and sargasso
JC1093023018462	tropical and sargasso
JC1091120867988	tropical and sargasso
JC1092344121908	tropical and sargasso
JC1091141341749	tropical and sargasso
JC1092256383903	tropical and sargasso
SS4850	sargasso sea
SS4804	sargasso sea
SS4813	sargasso sea
JC1010523	sargasso sea
JC1756167	sargasso sea
JC1146024	sargasso sea
JC709664	sargasso sea
JC1309441	sargasso sea
JC667463	sargasso sea
JC866706	sargasso sea
JC948204	sargasso sea
JC1216820	sargasso sea
JC730985	sargasso sea
JC1417077	sargasso sea
JC813222	sargasso sea
JC851890	sargasso sea
JC1451013	sargasso sea
JC957822	sargasso sea
JC835327	sargasso sea
PSSM10	sargasso sea
PSSM9	sargasso sea
PSSM11	sargasso sea
JC1017319	sargasso sea
SSSM2	sargasso sea
SSSM4a	sargasso sea
PSSM5	sargasso sea
PSSM4	sargasso sea
PSSM6	sargasso sea
SSSM3	sargasso sea
SYN19	sargasso sea
SYN2	sargasso sea
PSSM8	sargasso sea
JC1973781	May sargasso sea
JC3065838	May sargasso sea
JC3027094	May sargasso sea
JC2107537	May sargasso sea
JC1932218	May sargasso sea
JC2025667	May sargasso sea
DQ318408	freshwater
AY426144	freshwater
AY426142	freshwater
AY426143	freshwater
DQ318407	freshwater
DQ318406	freshwater
AY426173	freshwater
AY426174	freshwater
DQ318421	freshwater
DQ318411	freshwater
AY426169	freshwater
AY426170	freshwater
AY426171	freshwater
AY426172	freshwater
DQ318419	freshwater
DQ318422	freshwater
DQ318424	freshwater
AY705126	freshwater
DQ318418	freshwater
AY426130	freshwater
AY426140	freshwater
AY426128	freshwater
AY426135	freshwater
AY426129	freshwater
AY426131	freshwater
AY426138	freshwater
AY426139	freshwater
AY426133	freshwater
AY426141	freshwater
AY426134	freshwater
AY426136	freshwater
AY426132	freshwater
AY426137	freshwater
DQ318426	freshwater
DQ318423	freshwater
DQ318425	freshwater
DQ318431	freshwater
DQ318430	freshwater
DQ318429	freshwater
DQ318432	freshwater
DQ318427	freshwater
AY705133	freshwater
AY705134	freshwater
AY705131	freshwater
AY705129	freshwater
AY426147	freshwater
AY426145	freshwater
AY426148	freshwater
AY426149	freshwater
AY426150	freshwater
AY426152	freshwater
AY426156	freshwater
AY426146	freshwater
AY426151	freshwater
AY426154	freshwater
AY426153	freshwater
AY426155	freshwater
AY426168	freshwater
AY705141	freshwater
AY705139	freshwater
AY705140	freshwater
AY705137	freshwater
AY705136	freshwater
AY426165	freshwater
AY426163	freshwater
AY426158	freshwater
AY426161	freshwater
AY426157	freshwater
AY426166	freshwater
AY426159	freshwater
AY426160	freshwater
AY426162	freshwater
AY426164	freshwater
AY426167	freshwater
DQ318412	freshwater
DQ318420	freshwater
AY705144	freshwater
AY705142	freshwater
DQ318409	freshwater
AY705092	freshwater
AY705093	freshwater
AY705123	freshwater
AY705108	freshwater
DQ318428	freshwater
DQ318404	freshwater
DQ318389	freshwater
DQ318393	freshwater
DQ318399	freshwater
DQ318401	freshwater
DQ318405	freshwater
DQ318402	freshwater
DQ318390	freshwater
DQ318388	freshwater
DQ318391	freshwater
DQ318392	freshwater
DQ318394	freshwater
DQ318395	freshwater
DQ318403	freshwater
AY705117	freshwater
RB69	arctic / polar
Aeh31	arctic / polar
Aeh1	arctic / polar
RB49	arctic / polar
RB43	arctic / polar
AY705127	arctic / polar
AY705128	arctic / polar
AY705125	arctic / polar
AY705124	arctic / polar
AY705135	arctic / polar
AY705143	arctic / polar
AY705100	arctic / polar
AY705096	arctic / polar
AY705095	arctic / polar
AY705120	arctic / polar
AY705122	arctic / polar
AY705110	arctic / polar
AY705103	arctic / polar
44RR2.8t	arctic / polar
JC1093010385853	coral reef atoll
JC1092961022839	coral reef atoll
JC1092963157785	coral reef atoll
JC1092961114510	coral reef atoll
JC1092960043902	coral reef atoll
JC1092959695905	coral reef atoll
JC1092955364370	coral reef atoll
JC1092963107739	coral reef atoll
JC1093009831171	coral reef atoll
JC1092998601910	coral reef atoll
JC1092961072765	coral reef atoll
JC1092961113370	coral reef atoll
JC1092960168665	coral reef atoll
JC1092961156954	coral reef atoll
JC1092963073441	coral reef atoll
JC1092955351529	coral reef atoll
JC1092959679441	coral reef atoll
JC1093010568698	coral reef atoll
JC1093011975645	coral reef atoll
JC1093010050424	coral reef atoll
JC1092960035689	coral reef atoll
JC1092955382594	coral reef atoll
JC1092984300172	coral reef atoll
JC1092960190479	coral reef atoll
JC1093010467460	coral reef atoll
JC1093010867592	coral reef atoll
JC1092961005898	coral reef atoll
JC1092963322924	coral reef atoll
JC1092961130029	coral reef atoll
JC1092955367588	coral reef atoll
JC1092955373932	coral reef atoll
JC1093004902495	coral reef atoll
JC1092963285171	coral reef atoll
JC1092960037407	coral reef atoll
JC1093010867653	coral reef atoll
JC1092955410042	coral reef atoll
JC1092955227793	coral reef atoll
JC1092961066976	coral reef atoll
JC1092955338252	coral reef atoll
JC1092963174736	coral reef atoll
JC1093010951832	coral reef atoll
JC1092961171747	coral reef atoll
JC1092959548631	coral reef atoll
JC1092963294490	coral reef atoll
JC1092963132433	coral reef atoll
JC1092961203559	coral reef atoll
JC1092960137504	coral reef atoll
JC1092959704756	coral reef atoll
JC1095521162332	hypersaline
JC1092402514139	hypersaline
JC1093018132004	hypersaline
JC1092351128514	fringing reef
JC1092402532249	fringing reef
JC1092402595548	fringing reef
JC1092351340809	fringing reef
JC1092344060648	fringing reef
JC1092351147899	fringing reef
JC1092344104367	fringing reef
JC1092351180485	fringing reef
JC1092342028457	fringing reef
JC1092343135946	fringing reef
JC1092344081889	fringing reef
JC1092404032313	fringing reef
JC1092351139658	fringing reef
JC1092402557890	fringing reef
JC1092344094050	fringing reef
JC1092343566950	fringing reef
JC1092344069113	fringing reef
JC1092342107270	fringing reef
JC1092342116841	fringing reef
JC1092348513768	fringing reef
JC1092342072097	fringing reef
JC1092344047931	fringing reef
JC1092343563216	fringing reef
JC1092342053142	fringing reef
JC1092344019544	fringing reef
JC1092402508787	fringing reef
JC1092402541996	fringing reef
JC1092351230905	fringing reef
JC1092344028573	fringing reef
JC1092343135759	fringing reef
JC1092351354315	fringing reef
JC1092344104798	fringing reef
JC1092343143443	fringing reef
JC1092348511826	fringing reef
JC1095306090992	tropical freshwater
JC1091143163077	tropical freshwater
JC1095390133420	tropical freshwater
JC1095328001327	tropical freshwater
JC1095328063542	tropical freshwater
JC1095390048737	tropical freshwater
JC1095366012281	tropical freshwater
JC1095306071348	tropical freshwater
JC1092381400919	tropical freshwater
JC1091143290079	tropical freshwater
JC1095388042431	tropical freshwater
JC1095306109732	tropical freshwater
JC1092314801893	tropical freshwater
JC1092256508049	tropical freshwater
JC1095328038775	tropical freshwater
JC1095293007084	tropical freshwater
JC1095328034175	tropical freshwater
JC1095390033544	tropical freshwater
JC1091143063875	tropical freshwater
JC1091143174814	tropical freshwater
JC1091143306504	tropical freshwater
JC1095326015169	tropical freshwater
JC1092256372017	tropical freshwater
JC1092299071430	tropical freshwater
JC1095306064070	tropical freshwater
JC1091142166987	tropical freshwater
JC1095335023603	tropical freshwater
JC1095333002486	tropical freshwater
JC1095333005353	tropical freshwater
JC1095306081317	tropical freshwater
JC1091142204736	tropical freshwater
JC1095326004132	tropical freshwater
JC1093041172777	tropical freshwater
JC1093022104923	tropical freshwater
JC1095339012497	tropical freshwater
JC1095297006075	tropical freshwater
JC1095386002836	tropical freshwater
JC1095300012040	tropical freshwater
JC1095333006873	tropical freshwater
JC1095306116113	tropical freshwater
JC1092301007773	tropical freshwater
JC1095328009796	tropical freshwater
JC1091138011733	tropical freshwater
JC1093025051117	tropical freshwater
JC1093030516186	tropical freshwater
JC1091121298262	tropical freshwater
JC1093022103311	tropical freshwater

## Sheet: salinity
B. Salinity categories used in Unifrac analyses.
JC1091143502256	brackish
AY705127	brackish
JC1092351128514	brackish
JC1091143536246	brackish
JC1092402532249	brackish
JC1092402595548	brackish
JC1092351340809	brackish
JC1092344060648	brackish
AY705128	brackish
AY705125	brackish
AY705124	brackish
AY705101	brackish
AY705135	brackish
AY705143	brackish
JC1092351147899	brackish
JC1093024004544	brackish
JC1092344104367	brackish
AY705100	brackish
AY705096	brackish
JC1092255465095	brackish
JC1092153004370	brackish
JC1091143661308	brackish
JC1092153002873	brackish
JC1095899052087	brackish
JC1091142688864	brackish
JC1091144282619	brackish
JC1095403383823	brackish
JC1095901183996	brackish
JC1095901614271	brackish
JC1091139171541	brackish
JC1091140410987	brackish
JC1095901544716	brackish
JC1091143558367	brackish
JC1091145348594	brackish
JC1091143533925	brackish
JC1095901473999	brackish
JC1095949481774	brackish
JC1091120933627	brackish
JC1095945111926	brackish
JC1095913004380	brackish
JC1095907167214	brackish
JC1092341842336	brackish
JC1092351180485	brackish
JC1092342028457	brackish
JC1092343135946	brackish
JC1093018859822	brackish
JC1091142155955	brackish
JC1092344081889	brackish
JC1092344226760	brackish
JC1092404032313	brackish
JC1092342067349	brackish
JC1092257238755	brackish
JC1095454031914	brackish
JC1093022049614	brackish
JC1092403991005	brackish
JC1095390181399	brackish
JC1092342050405	brackish
JC1092351192773	brackish
JC1092351139658	brackish
JC1092402557890	brackish
JC1095390190079	brackish
AY705121	brackish
JC1091141225693	brackish
JC1092342047414	brackish
JC1092299134220	brackish
JC1092344094050	brackish
JC1092343566950	brackish
JC1093023033289	brackish
JC1095454129507	brackish
JC1091146492015	brackish
JC1092215157690	brackish
JC1095901552170	brackish
JC1095901474562	brackish
JC1095913006901	brackish
JC1092344069113	brackish
JC1092215136008	brackish
JC1092215013788	brackish
JC1092215022034	brackish
JC1092342107270	brackish
JC1092342047907	brackish
JC1092343643786	brackish
JC1092343018685	brackish
JC1092301005462	brackish
JC1095454146998	brackish
JC1092344229262	brackish
JC1092344193135	brackish
JC1095458057789	brackish
JC1095460283031	brackish
JC1092341848454	brackish
JC1092342116841	brackish
JC1091146480677	brackish
JC1092214974577	brackish
JC1091142449250	brackish
JC1092301011219	brackish
JC1093022099862	brackish
JC1091138287238	brackish
JC1092348513768	brackish
JC1092342072097	brackish
JC1092341904908	brackish
JC1092344047931	brackish
JC1091143295108	brackish
JC1091144001727	brackish
JC1095901518770	brackish
JC1091145108371	brackish
JC1092231100134	brackish
JC1091121004861	brackish
JC1095949493548	brackish
JC1091144260735	brackish
JC1095403416795	brackish
JC1092256106072	brackish
JC1091142724401	brackish
JC1095916007212	brackish
JC1091120998747	brackish
JC1091142157340	brackish
JC1092343563216	brackish
JC1092342053142	brackish
JC1092344019544	brackish
JC1092402508787	brackish
JC1092344159188	brackish
JC1093023040957	brackish
JC1092343012105	brackish
JC1092404010413	brackish
JC1092402541996	brackish
JC1092342059110	brackish
JC1092347001851	brackish
JC1095458092532	brackish
JC1093023050742	brackish
JC1092351230905	brackish
JC1091138302476	brackish
JC1095454145383	brackish
JC1093022123691	brackish
JC1092341508826	brackish
JC1092342118345	brackish
JC1095454068980	brackish
JC1095460136059	brackish
JC1091138033918	brackish
JC1091140208859	brackish
AY259270	brackish
AY259253	brackish
AY259254	brackish
AY259279	brackish
JC1093017948038	brackish
JC1092257244920	brackish
JC1092345452258	brackish
JC1093023062791	brackish
JC1093018981699	brackish
AY259272	brackish
AY259275	brackish
AY259276	brackish
AY705103	brackish
AY259264	brackish
JC1092347001891	brackish
AY259261	brackish
AY259266	brackish
JC1092344028573	brackish
JC1092343135759	brackish
JC1092351354315	brackish
JC1092341848079	brackish
JC1093023018462	brackish
JC1092344104798	brackish
JC1092343143443	brackish
AY259249	brackish
JC1092301006366	brackish
AY259258	brackish
JC1092152009203	brackish
AY259271	brackish
AY259259	brackish
AY259257	brackish
JC1092348511826	brackish
AY259269	brackish
JC1092344121908	brackish
JC1092256383903	brackish
AY705112	brackish
AY259256	brackish
AY259255	brackish
AY259268	brackish
AY259245	brackish
AY259265	brackish
AY259262	brackish
AY259250	brackish
AY259247	brackish
P79	brackish
AY259244	brackish
JC1092452418898	estuarine
JC1092351645178	estuarine
JC1092959261885	estuarine
JC1092955001639	estuarine
AY705102	estuarine
AY705107	estuarine
JC1095306090992	fresh
JC1091143163077	fresh
DQ318408	fresh
AY426144	fresh
AY426142	fresh
AY426143	fresh
DQ318407	fresh
DQ318406	fresh
AY426173	fresh
AY426174	fresh
DQ318421	fresh
DQ318411	fresh
AY426169	fresh
AY426170	fresh
AY426171	fresh
AY426172	fresh
DQ318419	fresh
DQ318422	fresh
DQ318424	fresh
AY705126	fresh
DQ318418	fresh
AY426130	fresh
AY426140	fresh
AY426128	fresh
AY426135	fresh
AY426129	fresh
AY426131	fresh
AY426138	fresh
AY426139	fresh
AY426133	fresh
AY426141	fresh
AY426134	fresh
AY426136	fresh
AY426132	fresh
AY426137	fresh
DQ318426	fresh
DQ318423	fresh
DQ318425	fresh
DQ318431	fresh
DQ318430	fresh
DQ318429	fresh
DQ318432	fresh
DQ318427	fresh
AY705133	fresh
AY705134	fresh
AY705131	fresh
AY705129	fresh
AY426147	fresh
AY426145	fresh
AY426148	fresh
AY426149	fresh
AY426150	fresh
AY426152	fresh
AY426156	fresh
AY426146	fresh
AY426151	fresh
AY426154	fresh
AY426153	fresh
AY426155	fresh
AY426168	fresh
AY705141	fresh
AY705139	fresh
AY705140	fresh
AY705137	fresh
AY705136	fresh
AY426165	fresh
AY426163	fresh
AY426158	fresh
AY426161	fresh
AY426157	fresh
AY426166	fresh
AY426159	fresh
AY426160	fresh
AY426162	fresh
AY426164	fresh
AY426167	fresh
DQ318412	fresh
DQ318420	fresh
AY705144	fresh
AY705142	fresh
DQ318396	fresh
DQ318397	fresh
DQ318398	fresh
DQ318409	fresh
AY705092	fresh
AY705093	fresh
JC1095390133420	fresh
JC1095328001327	fresh
JC1095328063542	fresh
JC1095390048737	fresh
JC1095366012281	fresh
AY705123	fresh
JC1095306071348	fresh
JC1092381400919	fresh
JC1091143290079	fresh
JC1095388042431	fresh
JC1095306109732	fresh
JC1092314801893	fresh
JC1092256508049	fresh
JC1095328038775	fresh
JC1095293007084	fresh
JC1095328034175	fresh
JC1095390033544	fresh
JC1091143063875	fresh
JC1091143174814	fresh
JC1091143306504	fresh
JC1095326015169	fresh
JC1092256372017	fresh
JC1092299071430	fresh
JC1095306064070	fresh
JC1091142166987	fresh
JC1095335023603	fresh
JC1095333002486	fresh
JC1095333005353	fresh
JC1095306081317	fresh
JC1091142204736	fresh
JC1095326004132	fresh
JC1093041172777	fresh
JC1093022104923	fresh
JC1095339012497	fresh
JC1095297006075	fresh
JC1095386002836	fresh
JC1095300012040	fresh
JC1095333006873	fresh
JC1095306116113	fresh
JC1092301007773	fresh
JC1095328009796	fresh
JC1091138011733	fresh
JC1093025051117	fresh
AY705108	fresh
DQ318428	fresh
JC1093030516186	fresh
JC1091121298262	fresh
DQ318404	fresh
DQ318389	fresh
DQ318393	fresh
DQ318399	fresh
DQ318401	fresh
DQ318405	fresh
JC1093022103311	fresh
DQ318402	fresh
DQ318390	fresh
DQ318388	fresh
DQ318391	fresh
DQ318392	fresh
DQ318394	fresh
DQ318395	fresh
DQ318403	fresh
AY705117	fresh
RB69	het
Aeh31	het
Aeh1	het
RB49	het
RB43	het
44RR2.8t	het
JC1095521162332	hypersaline
JC1092402514139	hypersaline
JC1093018132004	hypersaline
KVP40	ocean
JC1092255421386	ocean
GS2624	ocean
SS4055	ocean
SS4723	ocean
SS4850	ocean
SS4804	ocean
GS2650	ocean
SS4020	ocean
SS4705	ocean
GS2704	ocean
SS4046	ocean
SS4016	ocean
GS2711	ocean
SS4813	ocean
JC1093010385853	ocean
SE36	ocean
SE37	ocean
SE1	ocean
SE2	ocean
JC1095375000690	ocean
JC1092961124307	ocean
JC1010523	ocean
JC1756167	ocean
JC1973781	ocean
JC1146024	ocean
JC709664	ocean
JC1309441	ocean
JC667463	ocean
JC866706	ocean
JC948204	ocean
JC1216820	ocean
JC3065838	ocean
JC1091139259798	ocean
JC1091138237684	ocean
JC1095901473439	ocean
JC1092351556398	ocean
JC730985	ocean
JC3027094	ocean
JC1417077	ocean
AY705097	ocean
AY705095	ocean
AY705091	ocean
AY705099	ocean
AY705098	ocean
JC1093015557465	ocean
JC1091140863637	ocean
JC813222	ocean
JC1092256361250	ocean
JC1092963916098	ocean
JC1092343376820	ocean
JC1092343442293	ocean
JC1092344241384	ocean
JC1092963039267	ocean
JC1093017753598	ocean
JC1092963284909	ocean
JC1092962026215	ocean
JC1092962027751	ocean
JC1093009749279	ocean
PSSM3	ocean
PSSM1	ocean
JC1092955100590	ocean
JC1092955237674	ocean
JC1093018303533	ocean
JC1092963143954	ocean
SSM2	ocean
JC1092256125694	ocean
JC1093015436615	ocean
JC1095349003424	ocean
JC1092961022839	ocean
JC1092963157785	ocean
JC1093015776059	ocean
JC1092961114510	ocean
JC1092960043902	ocean
JC1093015785226	ocean
AY705120	ocean
JC1092959695905	ocean
JC1092955364370	ocean
JC1092963107739	ocean
JC1093009831171	ocean
JC1092998601910	ocean
JC1092961072765	ocean
JC1092961113370	ocean
JC1092960168665	ocean
JC851890	ocean
JC1451013	ocean
JC1093010382550	ocean
JC1091141770552	ocean
JC1093018536327	ocean
JC957822	ocean
JC1093018420069	ocean
JC1092256108002	ocean
JC1092255340724	ocean
JC2107537	ocean
JC1092257165768	ocean
JC1092959646804	ocean
JC1091141745079	ocean
JC1091143611105	ocean
JC1093018658372	ocean
JC1091141379897	ocean
JC1091139231775	ocean
JC1095448004008	ocean
JC1093018746628	ocean
JC1092963181509	ocean
JC1092256213828	ocean
JC1092961156954	ocean
PShM2	ocean
JC1092963073441	ocean
JC1092955351529	ocean
JC1093015698977	ocean
AY705122	ocean
SS4073	ocean
JC1092959679441	ocean
JC1093015737985	ocean
JC1095963254365	ocean
JC1093022155620	ocean
JC1092963919908	ocean
JC1092256292313	ocean
JC1093018670762	ocean
JC1932218	ocean
JC1093016225490	ocean
JC1092343611279	ocean
JC1092343572172	ocean
JC1092256245333	ocean
JC1091141798758	ocean
JC1092256202725	ocean
JC1092959690408	ocean
JC1093017287155	ocean
JC1091140889404	ocean
PSSM2	ocean
JC1093018603004	ocean
JC1095901469618	ocean
JC1092963342736	ocean
JC1091138260266	ocean
JC1091140861382	ocean
JC1093022120629	ocean
JC1093012201734	ocean
JC1093017766508	ocean
JC1095901074211	ocean
JC1093011483978	ocean
JC1093009749840	ocean
JC1092256559517	ocean
JC1092256280805	ocean
JC1092959688052	ocean
JC1092955263900	ocean
JC1091141559091	ocean
JC1092215067951	ocean
JC1092963173238	ocean
JC1093017721974	ocean
JC1092257159995	ocean
JC1093017792288	ocean
JC1092343718513	ocean
JC1092255362545	ocean
JC1093011955642	ocean
JC1095403653470	ocean
JC1093010568698	ocean
JC1093018647436	ocean
JC1092963944606	ocean
JC1092961140025	ocean
JC1091120938075	ocean
JC835327	ocean
JC1092343150967	ocean
JC1092344123286	ocean
JC1093016208043	ocean
JC1093018402635	ocean
JC1093011975645	ocean
JC1093010050424	ocean
JC1092960035689	ocean
JC1092955382594	ocean
JC1092343397591	ocean
JC1092984300172	ocean
JC1093016289981	ocean
GS2713	ocean
SS4036	ocean
SSSM6	ocean
JC1092960190479	ocean
JC1093012138912	ocean
JC1092215025291	ocean
JC1093010467460	ocean
JC1093010867592	ocean
JC1092257168982	ocean
JC1093015557067	ocean
JC1093010866839	ocean
JC1092963668219	ocean
JC2025667	ocean
JC1095900058809	ocean
JC1093017396229	ocean
JC1093010568140	ocean
JC1093016070873	ocean
JC1092963191060	ocean
JC1092961005898	ocean
JC1092963322924	ocean
JC1092963250182	ocean
JC1092344281413	ocean
JC1093015724813	ocean
JC1092961130029	ocean
JC1093018747792	ocean
JC1092257102312	ocean
JC1092963220694	ocean
JC1093015708082	ocean
JC1093022016497	ocean
JC1093023091287	ocean
JC1091141386129	ocean
JC1091140845286	ocean
JC1093006500005	ocean
JC1095901391187	ocean
JC1095907029654	ocean
JC1092955367588	ocean
JC1092955373932	ocean
JC1093004902495	ocean
JC1093018339554	ocean
JC1093012105928	ocean
JC1093017949404	ocean
PShM1	ocean
JC1092963285171	ocean
AY705145	ocean
AY705110	ocean
32A	ocean
27A	ocean
JC1093018453588	ocean
JC1092955204789	ocean
JC1092961060072	ocean
PSSM10	ocean
JC1091140799325	ocean
JC1093017980379	ocean
JC1091141685324	ocean
JC1091140834326	ocean
JC1092960037407	ocean
JC1093016309584	ocean
JC1093022073543	ocean
AY705109	ocean
PSSM9	ocean
PSSM11	ocean
PSSM12	ocean
JC1093010867653	ocean
JC1091140599336	ocean
JC1091140595525	ocean
JC1095390033762	ocean
JC1092256298271	ocean
AY705146	ocean
JC1092955410042	ocean
JC1092963320736	ocean
JC1093009950617	ocean
JC1092256364386	ocean
JC1092257203182	ocean
JC1092955227793	ocean
JC1092963528439	ocean
JC1091140465113	ocean
JC1093017398593	ocean
JC1092961066976	ocean
JC1017319	ocean
JC1091140914961	ocean
JC1092955338252	ocean
SSSM2	ocean
SShM2	ocean
SSSM4	ocean
SSSM4a	ocean
AY705119	ocean
AY705116	ocean
JC1093017583107	ocean
JC1093018347935	ocean
PSSM5	ocean
PSSM4	ocean
PSSM6	ocean
AY705114	ocean
AY705115	ocean
SSSM3	ocean
SSSM7	ocean
JC1092963174736	ocean
JC1093010951832	ocean
JC1092961171747	ocean
SSSM5	ocean
SSM1	ocean
JC1092959548631	ocean
JC1092963294490	ocean
JC1092963132433	ocean
JC1092961203559	ocean
JC1092960137504	ocean
AY705111	ocean
SShM1	ocean
SSSM1	ocean
P77	ocean
PSSM8	ocean
PSSM7	ocean
JC1092959704756	ocean
SPWM1	ocean

## Sheet: temperature
C. Temperature categories used in Unifrac analyses.
JC1092452418898	cold
AY705127	cold
JC1092351645178	cold
JC1092959261885	cold
AY705128	cold
AY705125	cold
AY705124	cold
AY705135	cold
AY705143	cold
AY705100	cold
AY705097	cold
AY705096	cold
AY705095	cold
AY705099	cold
AY705098	cold
JC1092955001639	cold
AY705120	cold
AY705122	cold
AY705110	cold
AY705103	cold
JC1093012269926	cool
JC1093012029621	cool
JC1093012123794	cool
JC1092351495747	cool
AY426144	cool
AY426142	cool
AY426143	cool
AY426174	cool
AY426171	cool
AY426172	cool
AY426140	cool
AY426135	cool
AY426131	cool
AY426138	cool
AY426139	cool
AY426134	cool
AY426136	cool
AY426132	cool
AY426137	cool
AY705133	cool
AY705134	cool
AY705131	cool
AY705129	cool
AY426147	cool
AY426152	cool
AY426156	cool
AY426154	cool
AY426153	cool
AY426155	cool
AY426168	cool
AY705141	cool
AY705139	cool
AY705137	cool
AY705136	cool
AY705144	cool
JC1093012064012	cool
JC1092963578884	cool
JC1095899052087	cool
JC1095403383823	cool
JC1092216075552	cool
JC1091140410987	cool
JC1093012121667	cool
JC1092189062682	cool
JC1092170266727	cool
JC1093012165398	cool
JC1091141225693	cool
JC1092963840282	cool
JC1091145108371	cool
JC1095403416795	cool
JC1091120998747	cool
PShM1	cool
JC1091140208859	cool
AY705108	cool
SRIM21	cool
SRIM14	cool
SRIM24	cool
SRIM7	cool
RB69	het
Aeh31	het
Aeh1	het
RB49	het
RB43	het
44RR2.8t	het
JC1095521162332	hot
JC1092402514139	hot
JC1093018132004	hot
JC1091143502256	medium
GS2704	medium
GS2711	medium
JC1091143536246	medium
AY426173	medium
AY426169	medium
AY426170	medium
AY426130	medium
AY426128	medium
AY426129	medium
AY426133	medium
AY426141	medium
AY705101	medium
AY426145	medium
AY426148	medium
AY426149	medium
AY426150	medium
AY426146	medium
AY426151	medium
AY426165	medium
AY426163	medium
AY426158	medium
AY426161	medium
AY426157	medium
AY426166	medium
AY426159	medium
AY426160	medium
AY426162	medium
AY426164	medium
AY426167	medium
JC1010523	medium
JC1756167	medium
JC1146024	medium
JC709664	medium
JC1309441	medium
JC667463	medium
JC866706	medium
JC948204	medium
JC1216820	medium
JC1095454041385	medium
JC730985	medium
JC1093016171936	medium
JC1417077	medium
JC813222	medium
JC1091140652092	medium
JC1095468530715	medium
JC1091140560034	medium
JC1092963916098	medium
JC1092255465095	medium
JC1092153004370	medium
JC1091143661308	medium
JC1092153002873	medium
JC1092955382211	medium
JC1092955319287	medium
JC1091142688864	medium
JC1091144282619	medium
JC1095901183996	medium
JC1095901614271	medium
JC1091139171541	medium
JC1095901544716	medium
JC1091143558367	medium
JC1091145348594	medium
JC1091143533925	medium
JC1095901473999	medium
PSSM3	medium
PSSM1	medium
JC1095949481774	medium
JC1091120933627	medium
JC1095945111926	medium
JC1092302012215	medium
JC1095913004380	medium
JC1095907167214	medium
JC1093015436615	medium
JC1092961071141	medium
JC1092961147845	medium
JC1091141084703	medium
JC851890	medium
JC1451013	medium
JC957822	medium
JC1092963013931	medium
PShM2	medium
SRIM30	medium
AY705121	medium
JC1092963919908	medium
JC1095467954584	medium
JC1092215157690	medium
JC1095901552170	medium
JC1095901474562	medium
JC1095913006901	medium
JC1091140872153	medium
JC1095462403472	medium
SRIM17	medium
PSSM2	medium
JC1095462335793	medium
JC1095460027542	medium
JC835327	medium
JC1091143295108	medium
JC1091144001727	medium
JC1091141180280	medium
JC1091141655970	medium
JC1091141124430	medium
JC1093018179767	medium
JC1095506125042	medium
JC1095901518770	medium
JC1092231100134	medium
JC1091121004861	medium
JC1095949493548	medium
JC1091144260735	medium
JC1092256106072	medium
JC1091142724401	medium
JC1095916007212	medium
GS2713	medium
JC1093016070873	medium
JC1093015708082	medium
SRIM10	medium
27A	medium
AY705102	medium
SRIM33	medium
JC1091141411957	medium
JC1093015534321	medium
AY705107	medium
JC1092959638359	medium
JC1095469475471	medium
PSSM12	medium
JC1091120867988	medium
JC1092152009203	medium
JC1095460025211	medium
JC1017319	medium
SShM2	medium
SSSM4	medium
SSSM4a	medium
JC1092978801148	medium
JC1092970302684	medium
SSSM7	medium
JC1091141341749	medium
SSSM5	medium
AY705111	medium
SShM1	medium
AY705112	medium
PSSM7	medium
SYN9	medium
JC1095306090992	warm
JC1092255421386	warm
GS2624	warm
SS4055	warm
SS4723	warm
SS4850	warm
SS4804	warm
GS2650	warm
SS4020	warm
SS4705	warm
SS4046	warm
SS4016	warm
SS4813	warm
JC1092351128514	warm
JC1093010385853	warm
SE36	warm
SE37	warm
SE1	warm
SE2	warm
JC1095375000690	warm
JC1092402532249	warm
JC1092402595548	warm
JC1092351340809	warm
JC1092344060648	warm
JC1092961124307	warm
JC1091143163077	warm
DQ318408	warm
DQ318407	warm
DQ318406	warm
DQ318421	warm
DQ318411	warm
DQ318419	warm
DQ318422	warm
DQ318424	warm
DQ318418	warm
DQ318426	warm
DQ318423	warm
DQ318425	warm
DQ318431	warm
DQ318430	warm
DQ318429	warm
DQ318432	warm
DQ318427	warm
DQ318412	warm
DQ318420	warm
DQ318396	warm
DQ318397	warm
DQ318398	warm
DQ318409	warm
JC1973781	warm
JC1092351147899	warm
JC1093024004544	warm
JC3065838	warm
JC1091139259798	warm
JC1091138237684	warm
JC1095901473439	warm
JC1092344104367	warm
JC1092351556398	warm
JC3027094	warm
AY705091	warm
JC1093015557465	warm
JC1091140863637	warm
JC1093017969173	warm
JC1093018973290	warm
JC1092256361250	warm
JC1092343376820	warm
JC1092343442293	warm
JC1092344241384	warm
JC1092963039267	warm
JC1093017753598	warm
JC1092963284909	warm
JC1092962026215	warm
JC1092962027751	warm
JC1093009749279	warm
JC1093023028439	warm
JC1092955100590	warm
JC1092955237674	warm
JC1093018303533	warm
JC1092963143954	warm
SSM2	warm
JC1092256125694	warm
JC1095349003424	warm
JC1092344152207	warm
JC1092341842336	warm
JC1092351180485	warm
JC1092961022839	warm
JC1095344042752	warm
JC1092342028457	warm
JC1092963157785	warm
JC1092343713089	warm
JC1093015776059	warm
JC1092961114510	warm
JC1092960043902	warm
JC1093015785226	warm
JC1092959695905	warm
JC1092955364370	warm
JC1092963107739	warm
JC1093009831171	warm
JC1092998601910	warm
JC1092343135946	warm
JC1092961072765	warm
JC1092961113370	warm
JC1093018859822	warm
JC1091142155955	warm
JC1095390133420	warm
JC1095328001327	warm
JC1092960168665	warm
JC1093010382550	warm
JC1091141770552	warm
JC1093018536327	warm
JC1093018420069	warm
JC1092256108002	warm
JC1092255340724	warm
JC1092344081889	warm
JC1092344226760	warm
JC2107537	warm
JC1092404032313	warm
JC1092342067349	warm
JC1092257238755	warm
JC1095454031914	warm
JC1092257165768	warm
JC1092959646804	warm
JC1091141745079	warm
JC1091143611105	warm
JC1093022049614	warm
JC1093018658372	warm
JC1091141379897	warm
JC1091139231775	warm
JC1092403991005	warm
JC1095390181399	warm
JC1095448004008	warm
JC1092342050405	warm
JC1093018746628	warm
JC1092963181509	warm
JC1092256213828	warm
JC1092351192773	warm
JC1092351139658	warm
JC1092402557890	warm
JC1095390190079	warm
JC1092961156954	warm
JC1092963073441	warm
JC1092955351529	warm
JC1093015698977	warm
JC1095328063542	warm
JC1095390048737	warm
JC1095366012281	warm
JC1095306071348	warm
JC1092381400919	warm
SS4073	warm
JC1092342047414	warm
JC1092299134220	warm
JC1092959679441	warm
JC1092344094050	warm
JC1092343566950	warm
JC1093023033289	warm
JC1095454129507	warm
JC1091146492015	warm
JC1093015737985	warm
JC1095963254365	warm
JC1093022155620	warm
JC1092256292313	warm
JC1093018670762	warm
JC1932218	warm
JC1093016225490	warm
JC1093018359822	warm
JC1093017586210	warm
JC1092343611279	warm
JC1092343572172	warm
JC1092256245333	warm
JC1091141798758	warm
JC1092256202725	warm
JC1092959690408	warm
JC1092344069113	warm
JC1093017287155	warm
JC1091140889404	warm
JC1092343722848	warm
JC1095964749293	warm
JC1093018603004	warm
JC1092215136008	warm
JC1092215013788	warm
JC1092215022034	warm
JC1092342107270	warm
JC1092342047907	warm
JC1092343643786	warm
JC1095901469618	warm
JC1092343018685	warm
JC1092301005462	warm
JC1095454146998	warm
JC1092344229262	warm
JC1092963342736	warm
JC1091138260266	warm
JC1092344193135	warm
JC1095458057789	warm
JC1091140861382	warm
JC1093022120629	warm
JC1093012201734	warm
JC1093017766508	warm
JC1095901074211	warm
JC1093011483978	warm
JC1095460283031	warm
JC1093009749840	warm
JC1092256559517	warm
JC1092256280805	warm
JC1092341848454	warm
PRSM5	warm
JC1092959688052	warm
JC1092955263900	warm
JC1091141559091	warm
JC1092342116841	warm
JC1091146480677	warm
JC1092214974577	warm
JC1092215067951	warm
JC1092963173238	warm
JC1093017721974	warm
JC1091142449250	warm
JC1092347071431	warm
JC1095964462998	warm
JC1095964474998	warm
JC1092301011219	warm
JC1093022099862	warm
JC1093017571367	warm
JC1092257159995	warm
JC1091138287238	warm
JC1093017792288	warm
JC1092343718513	warm
JC1092255362545	warm
JC1093011955642	warm
JC1092348513768	warm
JC1092342072097	warm
JC1095403653470	warm
JC1093010568698	warm
JC1092341904908	warm
JC1092344047931	warm
JC1093018647436	warm
JC1092963944606	warm
JC1092961140025	warm
JC1091120938075	warm
JC1091143290079	warm
JC1095388042431	warm
JC1095306109732	warm
JC1092314801893	warm
JC1092256508049	warm
JC1095328038775	warm
JC1095293007084	warm
JC1095328034175	warm
JC1095390033544	warm
JC1091143063875	warm
JC1091143174814	warm
JC1091143306504	warm
JC1095326015169	warm
JC1092256372017	warm
JC1092299071430	warm
JC1095306064070	warm
JC1091142166987	warm
JC1095335023603	warm
JC1095333002486	warm
JC1095333005353	warm
JC1095306081317	warm
JC1091142204736	warm
JC1095326004132	warm
JC1093041172777	warm
JC1093022104923	warm
JC1095339012497	warm
JC1095297006075	warm
JC1095386002836	warm
JC1095300012040	warm
JC1095333006873	warm
JC1092343150967	warm
JC1092344123286	warm
JC1092351094548	warm
JC1093016208043	warm
JC1093018402635	warm
JC1092351102845	warm
JC1094395040805	warm
JC1093011975645	warm
JC1093010050424	warm
JC1092960035689	warm
JC1092955382594	warm
JC1093022149866	warm
JC1092343397591	warm
JC1092984300172	warm
JC1093016289981	warm
JC1091142157340	warm
SS4036	warm
SSSM6	warm
JC1092960190479	warm
JC1093012138912	warm
JC1092215025291	warm
JC1092343563216	warm
JC1092342053142	warm
JC1092344019544	warm
JC1092402508787	warm
JC1095306116113	warm
JC1093010467460	warm
JC1093010867592	warm
JC1092301007773	warm
JC1092257168982	warm
JC1093015557067	warm
JC1092344159188	warm
JC1093023040957	warm
JC1092344178025	warm
JC1092343012105	warm
JC1092404010413	warm
JC1093010866839	warm
JC1092402541996	warm
JC1092342059110	warm
JC1092347001851	warm
JC1095458092532	warm
JC1092963668219	warm
JC2025667	warm
JC1095900058809	warm
JC1093023050742	warm
JC1092351230905	warm
JC1093017396229	warm
JC1093010568140	warm
JC1092963191060	warm
JC1092961005898	warm
JC1092963322924	warm
JC1091138302476	warm
JC1092963250182	warm
JC1092344281413	warm
JC1093015724813	warm
JC1092961130029	warm
JC1095328009796	warm
JC1095454145383	warm
JC1093018747792	warm
JC1092257102312	warm
JC1092963220694	warm
JC1095907034817	warm
JC1095907047505	warm
JC1095901188336	warm
JC1093022123691	warm
JC1092341508826	warm
JC1093022016497	warm
JC1093023091287	warm
JC1091141386129	warm
JC1091140845286	warm
JC1092342118345	warm
JC1093006500005	warm
JC1095454068980	warm
JC1095460136059	warm
JC1091138033918	warm
JC1095901391187	warm
JC1095907029654	warm
JC1092955367588	warm
JC1092955373932	warm
JC1093004902495	warm
JC1093018339554	warm
JC1093012105928	warm
JC1093017949404	warm
JC1092964200155	warm
JC1092966002279	warm
JC1092963285171	warm
JC1091138011733	warm
JC1093025051117	warm
32A	warm
JC1092344122537	warm
JC1093018453588	warm
JC1092344140403	warm
JC1092343589964	warm
JC1092955204789	warm
JC1092961060072	warm
JC1092344347181	warm
JC1092343615128	warm
PSSM10	warm
JC1091140799325	warm
JC1093017980379	warm
JC1093017948038	warm
JC1092257244920	warm
JC1092345452258	warm
JC1093023062791	warm
JC1093018981699	warm
JC1091141685324	warm
JC1091140834326	warm
DQ318428	warm
SYN1	warm
JC1092960037407	warm
JC1094411006975	warm
JC1095339025467	warm
JC1093016309584	warm
JC1092344371271	warm
JC1093022073543	warm
JC1092347001891	warm
AY705109	warm
JC1093030516186	warm
JC1091121298262	warm
PSSM9	warm
PSSM11	warm
JC1092344028573	warm
JC1092343135759	warm
JC1092351354315	warm
JC1092341848079	warm
JC1093023018462	warm
JC1093010867653	warm
JC1092344104798	warm
JC1092343143443	warm
JC1091140599336	warm
JC1091140595525	warm
JC1095390033762	warm
JC1092256298271	warm
DQ318404	warm
DQ318389	warm
DQ318393	warm
DQ318399	warm
DQ318401	warm
DQ318405	warm
JC1092955410042	warm
JC1092963320736	warm
JC1093009950617	warm
JC1092256364386	warm
JC1092257203182	warm
JC1092955227793	warm
JC1093022103311	warm
DQ318402	warm
DQ318390	warm
DQ318388	warm
DQ318391	warm
DQ318392	warm
DQ318394	warm
DQ318395	warm
DQ318403	warm
JC1092301006366	warm
JC1092963528439	warm
JC1091140465113	warm
JC1093017398593	warm
JC1092961066976	warm
JC1091140914961	warm
JC1092955338252	warm
SSSM2	warm
AY705119	warm
AY705116	warm
JC1093017583107	warm
JC1093018347935	warm
PSSM5	warm
PSSM4	warm
PSSM6	warm
PRSM2	warm
PRSM3	warm
JC1095335008403	warm
PRSM1	warm
JC1092348511826	warm
AY705114	warm
AY705115	warm
JC1092344121908	warm
SSSM3	warm
JC1092963174736	warm
JC1093010951832	warm
JC1092961171747	warm
JC1092343708783	warm
PRSM4	warm
SSM1	warm
JC1092959548631	warm
JC1092963294490	warm
JC1092256383903	warm
SYN19	warm
SYN2	warm
JC1092963132433	warm
JC1092961203559	warm
JC1092960137504	warm
SSSM1	warm
P77	warm
SWHM1	warm
PSSM8	warm
SRIM3	warm
JC1092959704756	warm
P79	warm
SRIM1	warm
