# Supplementary material for: Portal protein diversity and phage ecology
Source: Environ Microbiol. 2008 Oct;10(10):2810–23. doi: 10.1111/j.1462-2920.2008.01702.x (PMC2657995; doi:10.1111/j.1462-2920.2008.01702.x)
Supplement: Supplementary file 2 [file emi0010-2810-SD2.tre]

#NEXUS
[Supplementary file 2: Treefile used in Unifrac analyses.]
[File saved Thu Aug 09 10:46:52 2007]

BEGIN TAXA;
	DIMENSIONS NTAX = 769;
	TAXLABELS
		SRIM1
		SPWM1
		P79
		SYN10
		SYN26
		SYN33
		SYN9
		SRIM24
		SRIM3
		SRIM7
		P77
		SWHM1
		PSSM8
		PSSM7
		PSSM4
		PSSM6
		PRSM2
		PRSM3
		PSSM5
		PRSM1
		SSSM3
		SYN30
		SSSM7
		SYN19
		SYN2
		SSM1
		SSSM5
		PRSM4
		SShM1
		SSSM1
		SSSM4
		SSSM4a
		SSSM2
		SShM2
		SRIM14
		PSSM3
		PSSM1
		SSM2
		PShM2
		SRIM30
		SS4073
		SRIM17
		PSSM2
		PRSM5
		GS2713
		SS4036
		SSSM6
		PSSM11
		PSSM12
		PSSM9
		SRIM10
		P12
		27A
		P6
		32A
		PSSM10
		SRIM33
		SYN1
		SRIM21
		SPM2
		PShM1
		GS2624
		SS4055
		SS4723
		SS4850
		SE1
		SE2
		GS2650
		SS4804
		SS4020
		SS4705
		GS2704
		SS4046
		GS2711
		SS4813
		SS4016
		SE36
		SE37
		RB69
		T4
		44RR2.8t
		Aeh31
		RB49
		RB43
		Aeh1
		KVP40
		JC1092344121908
		JC1095403414285
		JC1092256383903
		JC1092344140403
		JC1093018453588
		JC1092343589964
		JC1092348511826
		JC1092344122537
		JC1092955204789
		JC1092344347181
		JC1092961060072
		JC1092343615128
		JC1092341842336
		JC1092351180485
		JC1092256125694
		JC1091138011733
		JC1093025051117
		JC1092344028573
		JC1092343135759
		JC1093010867653
		JC1092344104798
		JC1092351354315
		JC1092341848079
		JC1092302012215
		JC1095335008403
		JC1092963294490
		JC1092961156954
		JC1092959688052
		JC1092955263900
		JC1093015436615
		JC1095407009788
		JC1093017948038
		JC1092257244920
		JC1093023062791
		JC1093018981699
		JC1092345452258
		JC1091141685324
		JC1091140834326
		JC1091140799325
		JC1093017980379
		JC1092959548631
		JC1095462335793
		JC1095460027542
		JC1092344152207
		JC1095349003424
		JC1093012107617
		JC1092955100590
		JC1092955237674
		JC1092961071141
		JC1092961147845
		JC1093012165398
		JC1095913004380
		JC1095907167214
		JC1093018303533
		JC1093018551538
		JC1092963132433
		JC1092961203559
		JC1092960137504
		JC1093012138912
		JC1092215025291
		JC1092343563216
		JC1092342053142
		JC1092344019544
		JC1092402508787
		JC1092960190479
		JC1093015776059
		JC1092343713089
		JC1091141084703
		JC1092963174736
		JC1093010951832
		JC1092961171747
		JC1094411006975
		JC1092960037407
		JC1095339025467
		JC1091141341749
		JC1093023018462
		JC1092343708783
		JC1092959704756
		JC1093016309584
		JC1092344371271
		JC1091141411957
		JC1093015534321
		JC1092963143954
		JC1095949481774
		JC1091120933627
		JC1095945111926
		JC1095344042752
		JC1092342028457
		JC1092963157785
		JC1092961022839
		JC1093018859822
		JC1091142155955
		JC1092961113370
		JC1092998601910
		JC1092961072765
		JC1092343135946
		JC1091146480677
		JC1092214974577
		JC1092960043902
		JC1092961114510
		JC1093015785226
		JC1092955364370
		JC1092963107739
		JC1093009831171
		JC1092959695905
		JC1092978801148
		JC1092970302684
		JC1095390033762
		JC1092256298271
		JC1095328063542
		JC1095390133420
		JC1095328001327
		JC1091141225693
		JC1095390048737
		JC1095366012281
		JC1095306071348
		JC1092381400919
		JC1093018603004
		JC1092215136008
		JC1092215013788
		JC1092215022034
		JC85752025
		JC1092342047907
		JC1092343643786
		JC1092342107270
		JC1095964749293
		JC1095454146998
		JC1092343018685
		JC1092344229262
		JC1092963342736
		JC1091138260266
		JC1092344193135
		JC1093011483978
		JC1095460283031
		JC1092301005462
		JC1095458057789
		JC1093022120629
		JC1093012201734
		JC1093017766508
		JC1091140861382
		JC1095901074211
		JC1095901469618
		JC1092256559517
		JC1093009749840
		JC1092256280805
		JC1092341848454
		JC851890
		JC1451013
		JC1092960168665
		JC1092215067951
		JC1092963173238
		JC1093017721974
		JC1095964462998
		JC1095964474998
		JC1092347071431
		JC1091142449250
		JC1092257159995
		JC1091138287238
		JC1093017571367
		JC1093022099862
		JC1092301011219
		JC1093017792288
		JC1091141559091
		JC1092342116841
		JC1093011955642
		JC1092348513768
		JC1092342072097
		JC1095403653470
		JC1092255362545
		JC1092341904908
		JC1092343718513
		JC1092344047931
		JC1093010568698
		JC1092963944606
		JC1092961140025
		JC1093018647436
		JC1091120938075
		JC1092314801893
		JC1095388042431
		JC1092256508049
		JC1095306109732
		JC1095333006873
		JC1095328034175
		JC1095390033544
		JC1091143063875
		JC1091143174814
		JC1095293007084
		JC1091143306504
		JC1095326015169
		JC1095328038775
		JC1091143295108
		JC1091144001727
		JC1091141180280
		JC1092343150967
		JC1093016208043
		JC1093018402635
		JC1092351094548
		JC1093011975645
		JC1093010050424
		JC1092351102845
		JC1094395040805
		JC1091141655970
		JC1092344123286
		JC1092960035689
		JC1092955382594
		JC1091141124430
		JC1092984300172
		JC1093016289981
		JC1093022149866
		JC1093018179767
		JC1093012126453
		JC1092343397591
		JC1092256372017
		JC1092299071430
		JC1095306064070
		JC1095333005353
		JC1095306081317
		JC1095335023603
		JC1095333002486
		JC1091142166987
		JC1092963840282
		JC1095901518770
		JC1092231100134
		JC1091145108371
		JC1095403416795
		JC1092256106072
		JC1091144260735
		JC1091142724401
		JC1095916007212
		JC1091120998747
		JC1091121004861
		JC1095949493548
		JC1095506125042
		JC1092963702294
		JC1091142157340
		JC1093018132004
		JC1091142204736
		JC1095326004132
		JC1093041172777
		JC1093022104923
		JC1095339012497
		JC1095297006075
		JC1095386002836
		JC1095300012040
		JC1093022073543
		JC1092347001891
		JC1091141770552
		JC1093018536327
		JC1093010382550
		JC1091143290079
		JC1095328009796
		JC1093017583107
		JC1093018347935
		JC835327
		JC1092344094050
		JC1092343566950
		JC1093023033289
		JC1095454129507
		JC1092342047414
		JC1091146492015
		JC1092299134220
		JC1092959679441
		JC1093015737985
		JC1095963254365
		JC1092963919908
		JC1092256292313
		JC1093018670762
		JC1095467954584
		JC1932218
		JC1093022155620
		JC1092955338252
		JC1092955351529
		JC1093015698977
		JC1092343722848
		JC1092963073441
		JC957822
		JC1093012060956
		JC1092344081889
		JC1092342067349
		JC1092257238755
		JC1095454031914
		JC1092256108002
		JC1092257165768
		JC1092344226760
		JC1092959646804
		JC1092255340724
		JC1091141745079
		JC1091143611105
		JC1093018420069
		JC1092404032313
		JC2107537
		JC1093022049614
		JC1091139231775
		JC1091141379897
		JC1092963181509
		JC1092256213828
		JC1092402557890
		JC1095390181399
		JC1092403991005
		JC1092342050405
		JC1093018746628
		JC1095448004008
		JC1093018658372
		JC1092351192773
		JC1092351139658
		JC1095390190079
		JC1092963013931
		JC1092963504841
		JC1092955367588
		JC1092955373932
		JC1095901552170
		JC1095901474562
		JC1095913006901
		JC1092215157690
		JC1091140872153
		JC1093016225490
		JC1093018359822
		JC1093017586210
		JC1093012091705
		JC1092343611279
		JC1092343572172
		JC1092341508826
		JC1093022016497
		JC1091141386129
		JC1091140845286
		JC1093023091287
		JC1093022123691
		JC1093006500005
		JC1095460136059
		JC1091138033918
		JC1095454068980
		JC1092342118345
		JC1095901391187
		JC1093018543425
		JC1095907029654
		JC1092343143443
		JC1091140599336
		JC1091140595525
		JC1092963528439
		JC1091140465113
		JC1092301006366
		JC1092152009203
		JC1093017398593
		JC1091120867988
		JC1092961066976
		JC1095460025211
		JC1017319
		JC1091140914961
		JC1092343012105
		JC1092404010413
		JC1093023040957
		JC1092342059110
		JC1092347001851
		JC1092402541996
		JC1093010866839
		JC1092344178025
		JC1092257168982
		JC1095458092532
		JC1092963668219
		JC1092344159188
		JC1093015557067
		JC2025667
		JC1095900058809
		JC1093023050742
		JC1092351230905
		JC1093017396229
		JC1093010568140
		JC1093016070873
		JC1092963191060
		JC1092961005898
		JC1092963322924
		JC1092344281413
		JC1093012028856
		JC1092963250182
		JC1091138302476
		JC1092301007773
		JC1093018339554
		JC1095462403472
		JC1091141798758
		JC1092256245333
		JC1092959690408
		JC1092256202725
		JC1093017287155
		JC1091140889404
		JC1092344069113
		JC1093010467460
		JC1093010867592
		JC1095306116113
		JC1093015724813
		JC1092961130029
		JC1093004902495
		JC1093012105928
		JC1093017949404
		JC1092257102312
		JC1092963220694
		JC1093018747792
		JC1095454145383
		JC1095907034817
		JC1093015708082
		JC1095907047505
		JC1095901188336
		JC1093022103311
		JC1093030516186
		JC1091121298262
		JC1092964200155
		JC1092966002279
		JC1091140208859
		JC1092402532249
		JC1092351340809
		JC1092344060648
		JC1092402595548
		JC1095375000690
		JC1092955227793
		JC1092963285171
		JC1146024
		JC709664
		JC1973781
		JC1309441
		JC667463
		JC1756167
		JC1010523
		JC948204
		JC1216820
		JC866706
		JC1091139259798
		JC1091138237684
		JC1093024004544
		JC3065838
		JC1092351147899
		JC1095454041385
		JC1095901473439
		JC1092344104367
		JC1095407012796
		JC1092351556398
		JC1091140652092
		JC1095403555317
		JC1093015307749
		JC813222
		JC1091140863637
		JC1093012064012
		JC1093015557465
		JC1092256361250
		JC1091140560034
		JC1095468530715
		JC1092963916098
		JC1092343376820
		JC1092343442293
		JC1093017969173
		JC1093018973290
		JC1092963578884
		JC1092344241384
		JC1092963039267
		JC1092255465095
		JC1092153004370
		JC1091143661308
		JC1092153002873
		JC1092963427630
		JC1092955001639
		JC1092955382211
		JC1092955319287
		JC1093017753598
		JC1092963284909
		JC1095901183996
		JC1092216075552
		JC1095403383823
		JC1091139171541
		JC1091140410987
		JC1095901614271
		JC1095901544716
		JC1093012121667
		JC1091145348594
		JC1091143558367
		JC1091143533925
		JC1095901473999
		JC1092170266727
		JC1092189062682
		JC1095403664316
		JC1093023028439
		JC1093009749279
		JC1091142688864
		JC1091144282619
		JC1092256364386
		JC1093009950617
		JC1092257203182
		JC1092963320736
		JC1092955410042
		JC1092959638359
		JC1095469475471
		JC1092961124307
		JC1093012123794
		JC1092351645178
		JC1093012029621
		JC1417077
		JC3027094
		JC1092959261885
		JC1092351495747
		JC1091143502256
		JC730985
		JC1093016171936
		JC1095899052087
		JC1092962026215
		JC1092962027751
		JC1092255421386
		JC1091143163077
		JC1091143536246
		JC1095521162332
		JC1092402514139
		JC1092351128514
		JC1093010385853
		JC1095306090992
		JC1093012269926
		JC1092452418898
		AY259244
		AY259245
		AY259250
		AY259253
		AY259257
		AY259264
		AY259276
		AY259269
		AY705116
		AY259262
		AY705103
		AY705104
		AY705121
		AY705108
		AY705117
		AY705118
		AY705119
		AY259261
		AY259266
		AY705145
		AY705120
		AY259254
		AY259265
		AY259279
		AY259259
		AY259275
		AY705111
		AY259270
		AY259255
		AY259268
		AY705113
		AY259256
		AY705091
		AY705092
		AY705093
		AY705094
		AY705095
		AY705096
		AY705097
		AY705099
		AY705098
		AY259258
		AY259272
		AY705102
		DQ318428
		AY705100
		AY705105
		AY705106
		AY705107
		AY705112
		AY259271
		AY259247
		AY705123
		AY705122
		AY705114
		AY705115
		AY705109
		DQ318390
		DQ318388
		DQ318391
		DQ318392
		DQ318394
		DQ318395
		DQ318402
		DQ318403
		DQ318389
		DQ318393
		DQ318399
		DQ318401
		DQ318404
		DQ318405
		AY705146
		AY259249
		AY705110
		AY705127
		DQ318414
		DQ318413
		DQ318408
		AY426142
		AY426143
		AY426144
		DQ318407
		AY426173
		AY426174
		DQ318406
		AY705128
		AY426169
		AY426170
		AY426171
		AY426172
		DQ318411
		DQ318421
		DQ318419
		DQ318422
		DQ318424
		AY705126
		DQ318418
		AY426130
		AY426140
		AY426128
		AY426135
		AY426129
		AY426131
		AY426138
		AY426139
		AY426133
		AY426141
		AY426132
		AY426137
		AY426134
		AY426136
		AY426168
		AY705139
		AY705140
		AY705137
		AY705138
		AY705141
		AY705136
		AY426165
		AY426157
		AY426159
		AY426160
		AY426162
		AY426164
		AY426166
		AY426167
		AY426158
		AY426161
		AY426163
		DQ318412
		DQ318420
		AY705144
		AY705142
		AY705143
		DQ318426
		DQ318423
		AY705129
		AY705130
		AY705131
		AY705132
		AY705133
		AY705134
		DQ318429
		DQ318430
		DQ318431
		DQ318432
		DQ318427
		DQ318397
		DQ318398
		DQ318409
		DQ318396
		DQ318417
		AY426145
		AY426147
		AY426148
		AY426149
		AY426150
		AY426152
		AY426151
		AY426153
		AY426154
		AY426155
		AY426146
		AY426156
		AY705135
		DQ318415
		DQ318416
		AY705101
		AY705124
		AY705125
		DQ318425
		;
ENDBLOCK;


BEGIN TREES;
[!

>Data file = C:\Documents and Settings\Matt Sullivan\Desktop\paup95NT\g20_769seqs_051907_NJSCRIPTED.txt

>Neighbor-joining search settings:

>  Ties (if encountered) will be broken systematically

>  Distance measure = LogDet/paralinear

>  184 characters are excluded

>  (Tree is rooted outgroup = Aeh1)

]
	TRANSLATE
		1	SRIM1,
		2	SPWM1,
		3	P79,
		4	SYN10,
		5	SYN26,
		6	SYN33,
		7	SYN9,
		8	SRIM24,
		9	SRIM3,
		10	SRIM7,
		11	P77,
		12	SWHM1,
		13	PSSM8,
		14	PSSM7,
		15	PSSM4,
		16	PSSM6,
		17	PRSM2,
		18	PRSM3,
		19	PSSM5,
		20	PRSM1,
		21	SSSM3,
		22	SYN30,
		23	SSSM7,
		24	SYN19,
		25	SYN2,
		26	SSM1,
		27	SSSM5,
		28	PRSM4,
		29	SShM1,
		30	SSSM1,
		31	SSSM4,
		32	SSSM4a,
		33	SSSM2,
		34	SShM2,
		35	SRIM14,
		36	PSSM3,
		37	PSSM1,
		38	SSM2,
		39	PShM2,
		40	SRIM30,
		41	SS4073,
		42	SRIM17,
		43	PSSM2,
		44	PRSM5,
		45	GS2713,
		46	SS4036,
		47	SSSM6,
		48	PSSM11,
		49	PSSM12,
		50	PSSM9,
		51	SRIM10,
		52	P12,
		53	27A,
		54	P6,
		55	32A,
		56	PSSM10,
		57	SRIM33,
		58	SYN1,
		59	SRIM21,
		60	SPM2,
		61	PShM1,
		62	GS2624,
		63	SS4055,
		64	SS4723,
		65	SS4850,
		66	SE1,
		67	SE2,
		68	GS2650,
		69	SS4804,
		70	SS4020,
		71	SS4705,
		72	GS2704,
		73	SS4046,
		74	GS2711,
		75	SS4813,
		76	SS4016,
		77	SE36,
		78	SE37,
		79	RB69,
		80	T4,
		81	44RR2.8t,
		82	Aeh31,
		83	RB49,
		84	RB43,
		85	Aeh1,
		86	KVP40,
		87	JC1092344121908,
		88	JC1095403414285,
		89	JC1092256383903,
		90	JC1092344140403,
		91	JC1093018453588,
		92	JC1092343589964,
		93	JC1092348511826,
		94	JC1092344122537,
		95	JC1092955204789,
		96	JC1092344347181,
		97	JC1092961060072,
		98	JC1092343615128,
		99	JC1092341842336,
		100	JC1092351180485,
		101	JC1092256125694,
		102	JC1091138011733,
		103	JC1093025051117,
		104	JC1092344028573,
		105	JC1092343135759,
		106	JC1093010867653,
		107	JC1092344104798,
		108	JC1092351354315,
		109	JC1092341848079,
		110	JC1092302012215,
		111	JC1095335008403,
		112	JC1092963294490,
		113	JC1092961156954,
		114	JC1092959688052,
		115	JC1092955263900,
		116	JC1093015436615,
		117	JC1095407009788,
		118	JC1093017948038,
		119	JC1092257244920,
		120	JC1093023062791,
		121	JC1093018981699,
		122	JC1092345452258,
		123	JC1091141685324,
		124	JC1091140834326,
		125	JC1091140799325,
		126	JC1093017980379,
		127	JC1092959548631,
		128	JC1095462335793,
		129	JC1095460027542,
		130	JC1092344152207,
		131	JC1095349003424,
		132	JC1093012107617,
		133	JC1092955100590,
		134	JC1092955237674,
		135	JC1092961071141,
		136	JC1092961147845,
		137	JC1093012165398,
		138	JC1095913004380,
		139	JC1095907167214,
		140	JC1093018303533,
		141	JC1093018551538,
		142	JC1092963132433,
		143	JC1092961203559,
		144	JC1092960137504,
		145	JC1093012138912,
		146	JC1092215025291,
		147	JC1092343563216,
		148	JC1092342053142,
		149	JC1092344019544,
		150	JC1092402508787,
		151	JC1092960190479,
		152	JC1093015776059,
		153	JC1092343713089,
		154	JC1091141084703,
		155	JC1092963174736,
		156	JC1093010951832,
		157	JC1092961171747,
		158	JC1094411006975,
		159	JC1092960037407,
		160	JC1095339025467,
		161	JC1091141341749,
		162	JC1093023018462,
		163	JC1092343708783,
		164	JC1092959704756,
		165	JC1093016309584,
		166	JC1092344371271,
		167	JC1091141411957,
		168	JC1093015534321,
		169	JC1092963143954,
		170	JC1095949481774,
		171	JC1091120933627,
		172	JC1095945111926,
		173	JC1095344042752,
		174	JC1092342028457,
		175	JC1092963157785,
		176	JC1092961022839,
		177	JC1093018859822,
		178	JC1091142155955,
		179	JC1092961113370,
		180	JC1092998601910,
		181	JC1092961072765,
		182	JC1092343135946,
		183	JC1091146480677,
		184	JC1092214974577,
		185	JC1092960043902,
		186	JC1092961114510,
		187	JC1093015785226,
		188	JC1092955364370,
		189	JC1092963107739,
		190	JC1093009831171,
		191	JC1092959695905,
		192	JC1092978801148,
		193	JC1092970302684,
		194	JC1095390033762,
		195	JC1092256298271,
		196	JC1095328063542,
		197	JC1095390133420,
		198	JC1095328001327,
		199	JC1091141225693,
		200	JC1095390048737,
		201	JC1095366012281,
		202	JC1095306071348,
		203	JC1092381400919,
		204	JC1093018603004,
		205	JC1092215136008,
		206	JC1092215013788,
		207	JC1092215022034,
		208	JC85752025,
		209	JC1092342047907,
		210	JC1092343643786,
		211	JC1092342107270,
		212	JC1095964749293,
		213	JC1095454146998,
		214	JC1092343018685,
		215	JC1092344229262,
		216	JC1092963342736,
		217	JC1091138260266,
		218	JC1092344193135,
		219	JC1093011483978,
		220	JC1095460283031,
		221	JC1092301005462,
		222	JC1095458057789,
		223	JC1093022120629,
		224	JC1093012201734,
		225	JC1093017766508,
		226	JC1091140861382,
		227	JC1095901074211,
		228	JC1095901469618,
		229	JC1092256559517,
		230	JC1093009749840,
		231	JC1092256280805,
		232	JC1092341848454,
		233	JC851890,
		234	JC1451013,
		235	JC1092960168665,
		236	JC1092215067951,
		237	JC1092963173238,
		238	JC1093017721974,
		239	JC1095964462998,
		240	JC1095964474998,
		241	JC1092347071431,
		242	JC1091142449250,
		243	JC1092257159995,
		244	JC1091138287238,
		245	JC1093017571367,
		246	JC1093022099862,
		247	JC1092301011219,
		248	JC1093017792288,
		249	JC1091141559091,
		250	JC1092342116841,
		251	JC1093011955642,
		252	JC1092348513768,
		253	JC1092342072097,
		254	JC1095403653470,
		255	JC1092255362545,
		256	JC1092341904908,
		257	JC1092343718513,
		258	JC1092344047931,
		259	JC1093010568698,
		260	JC1092963944606,
		261	JC1092961140025,
		262	JC1093018647436,
		263	JC1091120938075,
		264	JC1092314801893,
		265	JC1095388042431,
		266	JC1092256508049,
		267	JC1095306109732,
		268	JC1095333006873,
		269	JC1095328034175,
		270	JC1095390033544,
		271	JC1091143063875,
		272	JC1091143174814,
		273	JC1095293007084,
		274	JC1091143306504,
		275	JC1095326015169,
		276	JC1095328038775,
		277	JC1091143295108,
		278	JC1091144001727,
		279	JC1091141180280,
		280	JC1092343150967,
		281	JC1093016208043,
		282	JC1093018402635,
		283	JC1092351094548,
		284	JC1093011975645,
		285	JC1093010050424,
		286	JC1092351102845,
		287	JC1094395040805,
		288	JC1091141655970,
		289	JC1092344123286,
		290	JC1092960035689,
		291	JC1092955382594,
		292	JC1091141124430,
		293	JC1092984300172,
		294	JC1093016289981,
		295	JC1093022149866,
		296	JC1093018179767,
		297	JC1093012126453,
		298	JC1092343397591,
		299	JC1092256372017,
		300	JC1092299071430,
		301	JC1095306064070,
		302	JC1095333005353,
		303	JC1095306081317,
		304	JC1095335023603,
		305	JC1095333002486,
		306	JC1091142166987,
		307	JC1092963840282,
		308	JC1095901518770,
		309	JC1092231100134,
		310	JC1091145108371,
		311	JC1095403416795,
		312	JC1092256106072,
		313	JC1091144260735,
		314	JC1091142724401,
		315	JC1095916007212,
		316	JC1091120998747,
		317	JC1091121004861,
		318	JC1095949493548,
		319	JC1095506125042,
		320	JC1092963702294,
		321	JC1091142157340,
		322	JC1093018132004,
		323	JC1091142204736,
		324	JC1095326004132,
		325	JC1093041172777,
		326	JC1093022104923,
		327	JC1095339012497,
		328	JC1095297006075,
		329	JC1095386002836,
		330	JC1095300012040,
		331	JC1093022073543,
		332	JC1092347001891,
		333	JC1091141770552,
		334	JC1093018536327,
		335	JC1093010382550,
		336	JC1091143290079,
		337	JC1095328009796,
		338	JC1093017583107,
		339	JC1093018347935,
		340	JC835327,
		341	JC1092344094050,
		342	JC1092343566950,
		343	JC1093023033289,
		344	JC1095454129507,
		345	JC1092342047414,
		346	JC1091146492015,
		347	JC1092299134220,
		348	JC1092959679441,
		349	JC1093015737985,
		350	JC1095963254365,
		351	JC1092963919908,
		352	JC1092256292313,
		353	JC1093018670762,
		354	JC1095467954584,
		355	JC1932218,
		356	JC1093022155620,
		357	JC1092955338252,
		358	JC1092955351529,
		359	JC1093015698977,
		360	JC1092343722848,
		361	JC1092963073441,
		362	JC957822,
		363	JC1093012060956,
		364	JC1092344081889,
		365	JC1092342067349,
		366	JC1092257238755,
		367	JC1095454031914,
		368	JC1092256108002,
		369	JC1092257165768,
		370	JC1092344226760,
		371	JC1092959646804,
		372	JC1092255340724,
		373	JC1091141745079,
		374	JC1091143611105,
		375	JC1093018420069,
		376	JC1092404032313,
		377	JC2107537,
		378	JC1093022049614,
		379	JC1091139231775,
		380	JC1091141379897,
		381	JC1092963181509,
		382	JC1092256213828,
		383	JC1092402557890,
		384	JC1095390181399,
		385	JC1092403991005,
		386	JC1092342050405,
		387	JC1093018746628,
		388	JC1095448004008,
		389	JC1093018658372,
		390	JC1092351192773,
		391	JC1092351139658,
		392	JC1095390190079,
		393	JC1092963013931,
		394	JC1092963504841,
		395	JC1092955367588,
		396	JC1092955373932,
		397	JC1095901552170,
		398	JC1095901474562,
		399	JC1095913006901,
		400	JC1092215157690,
		401	JC1091140872153,
		402	JC1093016225490,
		403	JC1093018359822,
		404	JC1093017586210,
		405	JC1093012091705,
		406	JC1092343611279,
		407	JC1092343572172,
		408	JC1092341508826,
		409	JC1093022016497,
		410	JC1091141386129,
		411	JC1091140845286,
		412	JC1093023091287,
		413	JC1093022123691,
		414	JC1093006500005,
		415	JC1095460136059,
		416	JC1091138033918,
		417	JC1095454068980,
		418	JC1092342118345,
		419	JC1095901391187,
		420	JC1093018543425,
		421	JC1095907029654,
		422	JC1092343143443,
		423	JC1091140599336,
		424	JC1091140595525,
		425	JC1092963528439,
		426	JC1091140465113,
		427	JC1092301006366,
		428	JC1092152009203,
		429	JC1093017398593,
		430	JC1091120867988,
		431	JC1092961066976,
		432	JC1095460025211,
		433	JC1017319,
		434	JC1091140914961,
		435	JC1092343012105,
		436	JC1092404010413,
		437	JC1093023040957,
		438	JC1092342059110,
		439	JC1092347001851,
		440	JC1092402541996,
		441	JC1093010866839,
		442	JC1092344178025,
		443	JC1092257168982,
		444	JC1095458092532,
		445	JC1092963668219,
		446	JC1092344159188,
		447	JC1093015557067,
		448	JC2025667,
		449	JC1095900058809,
		450	JC1093023050742,
		451	JC1092351230905,
		452	JC1093017396229,
		453	JC1093010568140,
		454	JC1093016070873,
		455	JC1092963191060,
		456	JC1092961005898,
		457	JC1092963322924,
		458	JC1092344281413,
		459	JC1093012028856,
		460	JC1092963250182,
		461	JC1091138302476,
		462	JC1092301007773,
		463	JC1093018339554,
		464	JC1095462403472,
		465	JC1091141798758,
		466	JC1092256245333,
		467	JC1092959690408,
		468	JC1092256202725,
		469	JC1093017287155,
		470	JC1091140889404,
		471	JC1092344069113,
		472	JC1093010467460,
		473	JC1093010867592,
		474	JC1095306116113,
		475	JC1093015724813,
		476	JC1092961130029,
		477	JC1093004902495,
		478	JC1093012105928,
		479	JC1093017949404,
		480	JC1092257102312,
		481	JC1092963220694,
		482	JC1093018747792,
		483	JC1095454145383,
		484	JC1095907034817,
		485	JC1093015708082,
		486	JC1095907047505,
		487	JC1095901188336,
		488	JC1093022103311,
		489	JC1093030516186,
		490	JC1091121298262,
		491	JC1092964200155,
		492	JC1092966002279,
		493	JC1091140208859,
		494	JC1092402532249,
		495	JC1092351340809,
		496	JC1092344060648,
		497	JC1092402595548,
		498	JC1095375000690,
		499	JC1092955227793,
		500	JC1092963285171,
		501	JC1146024,
		502	JC709664,
		503	JC1973781,
		504	JC1309441,
		505	JC667463,
		506	JC1756167,
		507	JC1010523,
		508	JC948204,
		509	JC1216820,
		510	JC866706,
		511	JC1091139259798,
		512	JC1091138237684,
		513	JC1093024004544,
		514	JC3065838,
		515	JC1092351147899,
		516	JC1095454041385,
		517	JC1095901473439,
		518	JC1092344104367,
		519	JC1095407012796,
		520	JC1092351556398,
		521	JC1091140652092,
		522	JC1095403555317,
		523	JC1093015307749,
		524	JC813222,
		525	JC1091140863637,
		526	JC1093012064012,
		527	JC1093015557465,
		528	JC1092256361250,
		529	JC1091140560034,
		530	JC1095468530715,
		531	JC1092963916098,
		532	JC1092343376820,
		533	JC1092343442293,
		534	JC1093017969173,
		535	JC1093018973290,
		536	JC1092963578884,
		537	JC1092344241384,
		538	JC1092963039267,
		539	JC1092255465095,
		540	JC1092153004370,
		541	JC1091143661308,
		542	JC1092153002873,
		543	JC1092963427630,
		544	JC1092955001639,
		545	JC1092955382211,
		546	JC1092955319287,
		547	JC1093017753598,
		548	JC1092963284909,
		549	JC1095901183996,
		550	JC1092216075552,
		551	JC1095403383823,
		552	JC1091139171541,
		553	JC1091140410987,
		554	JC1095901614271,
		555	JC1095901544716,
		556	JC1093012121667,
		557	JC1091145348594,
		558	JC1091143558367,
		559	JC1091143533925,
		560	JC1095901473999,
		561	JC1092170266727,
		562	JC1092189062682,
		563	JC1095403664316,
		564	JC1093023028439,
		565	JC1093009749279,
		566	JC1091142688864,
		567	JC1091144282619,
		568	JC1092256364386,
		569	JC1093009950617,
		570	JC1092257203182,
		571	JC1092963320736,
		572	JC1092955410042,
		573	JC1092959638359,
		574	JC1095469475471,
		575	JC1092961124307,
		576	JC1093012123794,
		577	JC1092351645178,
		578	JC1093012029621,
		579	JC1417077,
		580	JC3027094,
		581	JC1092959261885,
		582	JC1092351495747,
		583	JC1091143502256,
		584	JC730985,
		585	JC1093016171936,
		586	JC1095899052087,
		587	JC1092962026215,
		588	JC1092962027751,
		589	JC1092255421386,
		590	JC1091143163077,
		591	JC1091143536246,
		592	JC1095521162332,
		593	JC1092402514139,
		594	JC1092351128514,
		595	JC1093010385853,
		596	JC1095306090992,
		597	JC1093012269926,
		598	JC1092452418898,
		599	AY259244,
		600	AY259245,
		601	AY259250,
		602	AY259253,
		603	AY259257,
		604	AY259264,
		605	AY259276,
		606	AY259269,
		607	AY705116,
		608	AY259262,
		609	AY705103,
		610	AY705104,
		611	AY705121,
		612	AY705108,
		613	AY705117,
		614	AY705118,
		615	AY705119,
		616	AY259261,
		617	AY259266,
		618	AY705145,
		619	AY705120,
		620	AY259254,
		621	AY259265,
		622	AY259279,
		623	AY259259,
		624	AY259275,
		625	AY705111,
		626	AY259270,
		627	AY259255,
		628	AY259268,
		629	AY705113,
		630	AY259256,
		631	AY705091,
		632	AY705092,
		633	AY705093,
		634	AY705094,
		635	AY705095,
		636	AY705096,
		637	AY705097,
		638	AY705099,
		639	AY705098,
		640	AY259258,
		641	AY259272,
		642	AY705102,
		643	DQ318428,
		644	AY705100,
		645	AY705105,
		646	AY705106,
		647	AY705107,
		648	AY705112,
		649	AY259271,
		650	AY259247,
		651	AY705123,
		652	AY705122,
		653	AY705114,
		654	AY705115,
		655	AY705109,
		656	DQ318390,
		657	DQ318388,
		658	DQ318391,
		659	DQ318392,
		660	DQ318394,
		661	DQ318395,
		662	DQ318402,
		663	DQ318403,
		664	DQ318389,
		665	DQ318393,
		666	DQ318399,
		667	DQ318401,
		668	DQ318404,
		669	DQ318405,
		670	AY705146,
		671	AY259249,
		672	AY705110,
		673	AY705127,
		674	DQ318414,
		675	DQ318413,
		676	DQ318408,
		677	AY426142,
		678	AY426143,
		679	AY426144,
		680	DQ318407,
		681	AY426173,
		682	AY426174,
		683	DQ318406,
		684	AY705128,
		685	AY426169,
		686	AY426170,
		687	AY426171,
		688	AY426172,
		689	DQ318411,
		690	DQ318421,
		691	DQ318419,
		692	DQ318422,
		693	DQ318424,
		694	AY705126,
		695	DQ318418,
		696	AY426130,
		697	AY426140,
		698	AY426128,
		699	AY426135,
		700	AY426129,
		701	AY426131,
		702	AY426138,
		703	AY426139,
		704	AY426133,
		705	AY426141,
		706	AY426132,
		707	AY426137,
		708	AY426134,
		709	AY426136,
		710	AY426168,
		711	AY705139,
		712	AY705140,
		713	AY705137,
		714	AY705138,
		715	AY705141,
		716	AY705136,
		717	AY426165,
		718	AY426157,
		719	AY426159,
		720	AY426160,
		721	AY426162,
		722	AY426164,
		723	AY426166,
		724	AY426167,
		725	AY426158,
		726	AY426161,
		727	AY426163,
		728	DQ318412,
		729	DQ318420,
		730	AY705144,
		731	AY705142,
		732	AY705143,
		733	DQ318426,
		734	DQ318423,
		735	AY705129,
		736	AY705130,
		737	AY705131,
		738	AY705132,
		739	AY705133,
		740	AY705134,
		741	DQ318429,
		742	DQ318430,
		743	DQ318431,
		744	DQ318432,
		745	DQ318427,
		746	DQ318397,
		747	DQ318398,
		748	DQ318409,
		749	DQ318396,
		750	DQ318417,
		751	AY426145,
		752	AY426147,
		753	AY426148,
		754	AY426149,
		755	AY426150,
		756	AY426152,
		757	AY426151,
		758	AY426153,
		759	AY426154,
		760	AY426155,
		761	AY426146,
		762	AY426156,
		763	AY705135,
		764	DQ318415,
		765	DQ318416,
		766	AY705101,
		767	AY705124,
		768	AY705125,
		769	DQ318425
		;
	TREE * PAUP_1= (85:49.000000,(((81:0.000000,82:0.000000):37.000000,(83:56.000000,84:40.000000):20.000000):24.000000,((79:21.000000,80:13.000000):34.000000,(86:60.000000,(596:89.000000,(((((673:73.000000,(((((499:49.000000,(((((((((650:15.000000,(3:8.000000,(599:5.000000,(1:0.000000,2:0.000000):5.000000):8.000000):3.000000):8.000000,(7:0.000000,(6:0.000000,(4:0.000000,5:0.000000):0.000000):0.000000):20.000000):7.000000,(((((8:8.000000,628:9.000000):4.000000,((9:1.000000,608:1.000000):2.000000,(621:2.000000,(10:0.000000,601:0.000000):3.000000):0.000000):4.000000):1.000000,(163:10.000000,(((161:6.000000,(11:2.000000,(12:0.000000,600:0.000000):1.000000):2.000000):4.000000,(629:6.000000,630:7.000000):4.000000):1.000000,(14:9.000000,(13:0.000000,88:1.000000):0.000000):9.000000):3.000000):6.000000):3.000000,(164:7.000000,627:7.000000):5.000000):3.000000,(((127:6.000000,(87:0.000000,(23:0.000000,(22:0.000000,(21:0.000000,606:1.000000):0.000000):0.000000):0.000000):5.000000):3.000000,((27:6.000000,28:4.000000):3.000000,(625:4.000000,(29:1.000000,30:0.000000):2.000000):5.000000):1.000000):6.000000,(142:9.000000,((112:7.000000,(26:6.000000,(89:0.000000,(24:0.000000,25:0.000000):0.000000):4.000000):3.000000):6.000000,(648:10.000000,(143:0.000000,144:0.000000):13.000000):4.000000):3.000000):6.000000):3.000000):7.000000):6.000000,(((19:1.000000,(18:0.000000,(17:0.000000,(15:0.000000,16:0.000000):0.000000):0.000000):8.000000):7.000000,(111:7.000000,(20:3.000000,93:1.000000):3.000000):6.000000):2.000000,(((31:0.000000,32:1.000000):3.000000,(614:2.000000,(613:0.000000,615:0.000000):0.000000):0.000000):18.000000,(339:4.000000,(338:0.000000,607:2.000000):0.000000):15.000000):15.000000):9.000000):8.000000,(155:9.000000,(156:6.000000,157:0.000000):0.000000):16.000000):12.000000,((192:0.000000,193:0.000000):5.000000,(653:4.000000,654:17.000000):6.000000):17.000000):10.000000,(357:7.000000,(603:0.000000,(35:0.000000,(33:0.000000,34:0.000000):0.000000):0.000000):16.000000):23.000000):17.000000,((((425:0.000000,(426:0.000000,427:1.000000):0.000000):15.000000,(649:8.000000,(431:2.000000,623:11.000000):8.000000):13.000000):8.000000,(430:21.000000,(428:5.000000,(429:1.000000,640:6.000000):5.000000):13.000000):6.000000):13.000000,(434:10.000000,(432:13.000000,433:10.000000):8.000000):11.000000):24.000000):20.000000,(488:29.000000,(662:0.000000,(663:0.000000,(659:0.000000,(656:0.000000,(658:1.000000,(660:1.000000,(657:1.000000,661:2.000000):0.000000):0.000000):0.000000):0.000000):0.000000):0.000000):17.000000):23.000000):10.000000):12.000000,((((((50:0.000000,(48:0.000000,49:0.000000):0.000000):6.000000,(162:8.000000,(105:1.000000,(104:0.000000,(106:0.000000,(108:3.000000,(107:1.000000,109:1.000000):0.000000):1.000000):1.000000):0.000000):0.000000):9.000000):10.000000,(194:4.000000,195:3.000000):6.000000):5.000000,((668:1.000000,(667:0.000000,(669:0.000000,(666:0.000000,(664:0.000000,665:1.000000):0.000000):0.000000):0.000000):0.000000):5.000000,(670:2.000000,671:9.000000):2.000000):12.000000):9.000000,(422:1.000000,(423:1.000000,424:1.000000):2.000000):13.000000):17.000000,(572:13.000000,(571:0.000000,(570:0.000000,(568:0.000000,569:0.000000):0.000000):1.000000):11.000000):22.000000):20.000000):23.000000,((((((((((((((((234:10.000000,(((186:7.000000,(((36:0.000000,37:0.000000):12.000000,(133:0.000000,134:0.000000):4.000000):4.000000,(140:7.000000,141:1.000000):5.000000):8.000000):5.000000,((((38:7.000000,(130:4.000000,131:9.000000):3.000000):5.000000,(137:7.000000,(101:5.000000,132:3.000000):2.000000):0.000000):2.000000,(116:0.000000,117:0.000000):6.000000):4.000000,((99:6.000000,(100:4.000000,110:7.000000):1.000000):3.000000,(135:0.000000,136:0.000000):5.000000):2.000000):3.000000):5.000000,(235:6.000000,(394:18.000000,(176:7.000000,(173:0.000000,(174:2.000000,175:0.000000):3.000000):9.000000):9.000000):8.000000):4.000000):8.000000):6.000000,(((138:0.000000,139:0.000000):14.000000,(154:1.000000,(152:0.000000,153:1.000000):1.000000):5.000000):3.000000,(182:3.000000,(181:12.000000,(180:4.000000,(179:1.000000,(177:0.000000,178:0.000000):0.000000):1.000000):1.000000):4.000000):8.000000):0.000000):6.000000,(169:3.000000,(170:13.000000,185:10.000000):5.000000):7.000000):4.000000,(233:15.000000,(171:0.000000,172:0.000000):14.000000):7.000000):3.000000,(((187:15.000000,362:7.000000):6.000000,(((333:6.000000,(334:23.000000,335:11.000000):8.000000):6.000000,(393:9.000000,(378:4.000000,(379:6.000000,(((383:0.000000,(((380:2.000000,384:0.000000):1.000000,(385:0.000000,(387:0.000000,(386:0.000000,388:1.000000):1.000000):1.000000):0.000000):2.000000,(381:0.000000,382:0.000000):0.000000):1.000000):0.000000,(390:1.000000,391:0.000000):2.000000):0.000000,(389:2.000000,392:2.000000):2.000000):1.000000):10.000000):3.000000):6.000000):10.000000,(363:3.000000,(377:0.000000,((375:1.000000,(370:1.000000,(373:1.000000,(376:0.000000,(372:0.000000,(369:0.000000,(368:0.000000,(367:0.000000,(366:0.000000,(364:0.000000,365:0.000000):0.000000):0.000000):0.000000):0.000000):0.000000):0.000000):0.000000):0.000000):0.000000):0.000000,(371:0.000000,374:3.000000):1.000000):1.000000):2.000000):5.000000):6.000000):4.000000,(198:9.000000,(191:8.000000,(619:4.000000,(190:0.000000,(188:0.000000,189:0.000000):0.000000):0.000000):0.000000):15.000000):2.000000):6.000000):5.000000,(113:4.000000,(40:14.000000,(39:0.000000,611:3.000000):0.000000):8.000000):10.000000):3.000000,((196:3.000000,197:6.000000):5.000000,(652:9.000000,(199:6.000000,(361:16.000000,(358:6.000000,359:2.000000):18.000000):12.000000):7.000000):4.000000):4.000000):4.000000,((200:10.000000,201:11.000000):1.000000,(202:4.000000,(203:8.000000,651:11.000000):5.000000):13.000000):4.000000):6.000000,(395:21.000000,396:21.000000):7.000000):10.000000,(463:21.000000,(477:19.000000,(478:14.000000,479:9.000000):18.000000):8.000000):13.000000):6.000000,((41:23.000000,((((345:2.000000,(348:4.000000,(341:1.000000,(344:2.000000,(347:0.000000,(346:0.000000,(342:0.000000,343:0.000000):0.000000):0.000000):0.000000):0.000000):0.000000):0.000000):2.000000,(349:3.000000,350:2.000000):3.000000):13.000000,(356:12.000000,(351:4.000000,(353:5.000000,(352:2.000000,(354:1.000000,355:3.000000):5.000000):1.000000):7.000000):15.000000):12.000000):7.000000,((((399:0.000000,(397:0.000000,398:0.000000):0.000000):13.000000,(405:0.000000,(403:0.000000,404:0.000000):0.000000):15.000000):4.000000,(400:8.000000,(401:5.000000,402:10.000000):5.000000):8.000000):7.000000,(406:10.000000,407:22.000000):6.000000):10.000000):17.000000):14.000000,(45:0.000000,46:0.000000):16.000000):7.000000):14.000000,(475:8.000000,476:9.000000):29.000000):10.000000,(((((42:15.000000,360:19.000000):12.000000,(((((((129:6.000000,(43:10.000000,128:2.000000):2.000000):8.000000,(((212:12.000000,((211:12.000000,(204:4.000000,((205:0.000000,206:5.000000):4.000000,(207:4.000000,(208:2.000000,209:1.000000):6.000000):0.000000):2.000000):0.000000):5.000000,(210:2.000000,228:18.000000):4.000000):4.000000):8.000000,((((215:4.000000,(213:1.000000,216:6.000000):2.000000):3.000000,(214:5.000000,(217:2.000000,218:2.000000):2.000000):0.000000):1.000000,(221:6.000000,(226:1.000000,(222:0.000000,(225:0.000000,(223:0.000000,224:0.000000):0.000000):1.000000):1.000000):10.000000):2.000000):2.000000,(227:12.000000,(219:4.000000,220:5.000000):3.000000):5.000000):6.000000):6.000000,(230:11.000000,(229:4.000000,(231:6.000000,232:1.000000):3.000000):4.000000):11.000000):11.000000):6.000000,((((277:0.000000,278:0.000000):12.000000,(279:6.000000,280:6.000000):2.000000):9.000000,(297:0.000000,298:0.000000):10.000000):6.000000,((((281:0.000000,282:0.000000):4.000000,(283:3.000000,(287:1.000000,(286:0.000000,(284:0.000000,285:0.000000):1.000000):0.000000):0.000000):0.000000):3.000000,(288:7.000000,289:15.000000):9.000000):10.000000,(((291:2.000000,(290:0.000000,292:1.000000):0.000000):10.000000,(293:0.000000,294:1.000000):11.000000):6.000000,(295:2.000000,296:0.000000):11.000000):5.000000):4.000000):8.000000):4.000000,(183:7.000000,184:20.000000):9.000000):4.000000,(307:13.000000,340:18.000000):8.000000):9.000000,((276:7.000000,(274:4.000000,(275:2.000000,(273:0.000000,(272:0.000000,(271:0.000000,(269:0.000000,270:0.000000):0.000000):0.000000):0.000000):0.000000):0.000000):4.000000):10.000000,(((299:0.000000,300:0.000000):13.000000,(301:11.000000,(302:0.000000,303:4.000000):9.000000):1.000000):7.000000,(306:16.000000,(304:0.000000,305:0.000000):9.000000):6.000000):14.000000):3.000000):5.000000,((((265:4.000000,(266:3.000000,(264:0.000000,267:1.000000):0.000000):1.000000):15.000000,(323:0.000000,(324:0.000000,325:0.000000):1.000000):11.000000):5.000000,(336:14.000000,(326:10.000000,327:22.000000):8.000000):8.000000):5.000000,(328:18.000000,(329:5.000000,330:0.000000):19.000000):6.000000):10.000000):3.000000):4.000000,(322:12.000000,(319:9.000000,(321:12.000000,(320:6.000000,(308:6.000000,(318:2.000000,(309:3.000000,(310:1.000000,(317:1.000000,(311:0.000000,(315:0.000000,(314:0.000000,(312:0.000000,(313:1.000000,316:0.000000):0.000000):0.000000):0.000000):0.000000):0.000000):0.000000):1.000000):0.000000):0.000000):8.000000):1.000000):4.000000):9.000000):6.000000):6.000000,(268:11.000000,(((((44:7.000000,(114:2.000000,115:15.000000):5.000000):10.000000,(249:3.000000,250:6.000000):4.000000):9.000000,((236:0.000000,237:0.000000):8.000000,(238:11.000000,(242:12.000000,(241:5.000000,(239:0.000000,240:0.000000):0.000000):5.000000):3.000000):8.000000):7.000000):3.000000,(248:11.000000,((((251:5.000000,252:4.000000):1.000000,(259:2.000000,(253:7.000000,254:3.000000):1.000000):4.000000):3.000000,(258:3.000000,(257:6.000000,(255:3.000000,256:4.000000):2.000000):2.000000):4.000000):10.000000,(260:1.000000,(263:0.000000,(261:0.000000,262:0.000000):0.000000):0.000000):11.000000):8.000000):15.000000):7.000000,(247:7.000000,(243:4.000000,(246:3.000000,(244:0.000000,245:0.000000):0.000000):1.000000):3.000000):10.000000):10.000000):6.000000):12.000000,(((47:6.000000,(151:5.000000,((149:6.000000,(145:4.000000,146:6.000000):4.000000):3.000000,(150:13.000000,(147:0.000000,148:0.000000):5.000000):3.000000):4.000000):3.000000):16.000000,((464:11.000000,(466:3.000000,(465:2.000000,(471:2.000000,((467:0.000000,468:0.000000):1.000000,(469:0.000000,470:1.000000):0.000000):0.000000):0.000000):3.000000):9.000000):24.000000,(474:18.000000,(472:8.000000,473:7.000000):21.000000):9.000000):16.000000):14.000000,((337:26.000000,(421:13.000000,(413:16.000000,(((408:2.000000,409:0.000000):1.000000,(412:2.000000,(410:0.000000,411:2.000000):1.000000):2.000000):3.000000,((416:4.000000,(417:3.000000,(414:1.000000,415:3.000000):0.000000):0.000000):2.000000,(418:6.000000,(419:7.000000,420:9.000000):3.000000):3.000000):5.000000):2.000000):10.000000):26.000000):11.000000,((481:1.000000,(483:7.000000,(480:2.000000,482:0.000000):0.000000):2.000000):12.000000,(484:1.000000,(487:0.000000,(485:0.000000,486:0.000000):0.000000):0.000000):20.000000):15.000000):10.000000):9.000000):7.000000):9.000000,(462:18.000000,((454:10.000000,((447:9.000000,(443:8.000000,(((449:8.000000,(442:3.000000,(446:3.000000,(437:1.000000,(435:0.000000,436:2.000000):2.000000):1.000000):2.000000):0.000000):2.000000,(448:9.000000,(444:0.000000,445:2.000000):6.000000):4.000000):1.000000,(441:3.000000,(440:3.000000,(438:0.000000,439:1.000000):2.000000):2.000000):3.000000):4.000000):4.000000):8.000000,(455:14.000000,((450:0.000000,451:0.000000):2.000000,(452:0.000000,453:0.000000):2.000000):5.000000):5.000000):7.000000):7.000000,((456:1.000000,457:1.000000):4.000000,(461:11.000000,(460:5.000000,(458:0.000000,459:0.000000):4.000000):10.000000):8.000000):11.000000):13.000000):15.000000):14.000000,(61:19.000000,(493:18.000000,(491:0.000000,492:5.000000):15.000000):21.000000):42.000000):13.000000,((500:28.000000,((672:19.000000,(94:27.000000,((331:15.000000,((((52:2.000000,((622:5.000000,((620:2.000000,(51:0.000000,602:0.000000):1.000000):1.000000,(618:3.000000,(616:1.000000,617:0.000000):1.000000):3.000000):2.000000):0.000000,(55:5.000000,643:9.000000):6.000000):4.000000):5.000000,(102:0.000000,103:1.000000):4.000000):8.000000,((((56:4.000000,(125:3.000000,(126:2.000000,612:0.000000):0.000000):6.000000):2.000000,((118:0.000000,119:0.000000):2.000000,(122:1.000000,(124:0.000000,(123:0.000000,(120:0.000000,121:6.000000):0.000000):0.000000):1.000000):2.000000):2.000000):8.000000,(332:11.000000,655:17.000000):10.000000):8.000000,(626:5.000000,(165:6.000000,166:10.000000):13.000000):6.000000):4.000000):3.000000,((((53:0.000000,54:0.000000):1.000000,(90:0.000000,(91:1.000000,92:0.000000):0.000000):0.000000):1.000000,(97:0.000000,(96:0.000000,(95:0.000000,98:0.000000):0.000000):0.000000):2.000000):3.000000,(641:4.000000,642:3.000000):5.000000):4.000000):6.000000):2.000000,(((60:5.000000,((58:1.000000,(57:0.000000,605:0.000000):2.000000):2.000000,(609:0.000000,610:1.000000):2.000000):8.000000):5.000000,((159:1.000000,(624:5.000000,(59:0.000000,604:0.000000):4.000000):5.000000):3.000000,(158:3.000000,160:2.000000):0.000000):1.000000):6.000000,((167:0.000000,168:0.000000):9.000000,(647:0.000000,(645:1.000000,646:2.000000):2.000000):2.000000):6.000000):9.000000):7.000000):10.000000):15.000000,(489:5.000000,490:8.000000):20.000000):15.000000):13.000000,(573:0.000000,574:0.000000):23.000000):10.000000):34.000000):20.000000,((((589:24.000000,((598:55.000000,(77:2.000000,78:0.000000):36.000000):16.000000,(580:42.000000,((579:6.000000,644:13.000000):3.000000,((637:4.000000,(636:3.000000,(634:1.000000,(635:0.000000,(633:0.000000,(631:1.000000,632:0.000000):0.000000):0.000000):0.000000):3.000000):2.000000):8.000000,(638:1.000000,639:6.000000):5.000000):8.000000):26.000000):16.000000):24.000000):22.000000,(584:34.000000,585:40.000000):13.000000):14.000000,(((((501:0.000000,502:0.000000):3.000000,(504:0.000000,505:12.000000):5.000000):3.000000,(503:4.000000,506:19.000000):3.000000):17.000000,((507:28.000000,(510:4.000000,(508:0.000000,509:0.000000):2.000000):16.000000):8.000000,((513:18.000000,(511:1.000000,512:0.000000):11.000000):4.000000,(514:18.000000,515:20.000000):9.000000):14.000000):8.000000):15.000000,(517:11.000000,(516:12.000000,(520:0.000000,(518:0.000000,519:0.000000):0.000000):14.000000):5.000000):20.000000):11.000000):14.000000,((((526:12.000000,(525:8.000000,(524:7.000000,(523:3.000000,(521:0.000000,522:0.000000):0.000000):5.000000):3.000000):12.000000):11.000000,(527:19.000000,(((529:4.000000,(528:4.000000,530:12.000000):4.000000):22.000000,(533:3.000000,(531:3.000000,532:5.000000):3.000000):17.000000):12.000000,((536:10.000000,(534:0.000000,535:0.000000):12.000000):10.000000,((537:6.000000,538:3.000000):12.000000,((543:12.000000,(539:0.000000,540:0.000000):7.000000):4.000000,(541:0.000000,542:0.000000):6.000000):11.000000):6.000000):7.000000):9.000000):7.000000):12.000000,(((551:10.000000,(549:13.000000,550:13.000000):2.000000):8.000000,((((556:1.000000,(552:0.000000,553:0.000000):0.000000):0.000000,(554:2.000000,555:0.000000):1.000000):5.000000,(562:9.000000,(559:6.000000,((557:0.000000,558:1.000000):0.000000,(560:0.000000,561:1.000000):2.000000):1.000000):1.000000):8.000000):9.000000,(564:7.000000,(563:0.000000,565:11.000000):0.000000):10.000000):11.000000):22.000000,(566:0.000000,567:0.000000):28.000000):17.000000):10.000000,((544:2.000000,((545:0.000000,546:0.000000):12.000000,(547:0.000000,548:0.000000):8.000000):6.000000):26.000000,(586:12.000000,(587:0.000000,588:0.000000):10.000000):41.000000):16.000000):20.000000):32.000000):14.000000,((583:28.000000,(((64:1.000000,(63:1.000000,(62:0.000000,65:0.000000):0.000000):0.000000):45.000000,(71:0.000000,(69:0.000000,(68:0.000000,70:2.000000):0.000000):0.000000):28.000000):16.000000,(72:1.000000,73:1.000000):24.000000):24.000000):15.000000,(76:1.000000,(74:0.000000,75:0.000000):1.000000):31.000000):38.000000):19.000000):17.000000,((581:4.000000,582:3.000000):34.000000,((590:24.000000,(676:30.000000,(674:0.000000,675:0.000000):24.000000):11.000000):21.000000,((679:0.000000,(677:0.000000,678:0.000000):2.000000):75.000000,(((680:11.000000,(684:9.000000,(683:5.000000,(681:0.000000,682:0.000000):3.000000):8.000000):9.000000):46.000000,((((((((689:7.000000,(685:1.000000,(686:1.000000,(687:0.000000,688:0.000000):3.000000):0.000000):4.000000):12.000000,(690:21.000000,(691:0.000000,(692:0.000000,693:3.000000):4.000000):20.000000):11.000000):39.000000,(750:52.000000,(768:37.000000,(767:44.000000,(764:0.000000,765:0.000000):50.000000):17.000000):27.000000):19.000000):21.000000,(((696:1.000000,697:1.000000):0.000000,(703:0.000000,(702:0.000000,(699:0.000000,(698:0.000000,(700:2.000000,(701:1.000000,(704:0.000000,(707:0.000000,(705:3.000000,706:0.000000):0.000000):3.000000):1.000000):0.000000):0.000000):0.000000):0.000000):0.000000):2.000000):0.000000,(708:0.000000,709:0.000000):3.000000):35.000000):21.000000,((735:0.000000,736:0.000000):2.000000,(740:0.000000,(738:0.000000,(737:0.000000,739:0.000000):0.000000):0.000000):0.000000):32.000000):16.000000,(766:51.000000,((752:1.000000,(756:0.000000,(755:0.000000,(754:0.000000,(753:0.000000,(751:0.000000,(761:2.000000,762:2.000000):0.000000):0.000000):0.000000):0.000000):0.000000):0.000000):3.000000,(759:0.000000,(757:0.000000,(758:0.000000,760:0.000000):1.000000):0.000000):0.000000):47.000000):18.000000):7.000000,(694:30.000000,695:16.000000):29.000000):15.000000,(((710:0.000000,(715:2.000000,(711:0.000000,(712:3.000000,(713:0.000000,714:1.000000):2.000000):0.000000):0.000000):2.000000):34.000000,((763:59.000000,(728:2.000000,((726:0.000000,(725:0.000000,(717:0.000000,((716:0.000000,724:1.000000):2.000000,(727:1.000000,729:8.000000):0.000000):0.000000):0.000000):0.000000):1.000000,(721:1.000000,(723:0.000000,(722:0.000000,(720:0.000000,(718:0.000000,719:0.000000):0.000000):0.000000):0.000000):0.000000):0.000000):3.000000):36.000000):17.000000,(730:1.000000,(731:1.000000,732:0.000000):15.000000):21.000000):25.000000):16.000000,(749:32.000000,(748:0.000000,(746:0.000000,747:0.000000):0.000000):30.000000):22.000000):21.000000):17.000000):12.000000,(769:50.000000,((733:4.000000,734:5.000000):33.000000,(745:13.000000,(744:2.000000,(741:0.000000,(742:0.000000,743:8.000000):4.000000):8.000000):7.000000):48.000000):19.000000):23.000000):69.000000):74.000000):18.000000):44.000000):20.000000,(578:13.000000,(575:13.000000,(576:3.000000,577:3.000000):13.000000):10.000000):50.000000):28.000000,(591:42.000000,(((66:27.000000,67:6.000000):27.000000,(592:2.000000,593:1.000000):44.000000):14.000000,(498:26.000000,(494:39.000000,(497:7.000000,(495:4.000000,496:1.000000):5.000000):25.000000):18.000000):15.000000):32.000000):45.000000):27.000000,(597:50.000000,(594:0.000000,595:0.000000):37.000000):38.000000):42.000000):10.000000):39.000000):25.000000):0.000000);
ENDBLOCK;
